# Supplementary material for: Carbohydrate regulation response to cold during rhizome bud dormancy release in Polygonatum kingianum
Source: BMC Plant Biol. 2022 Apr 1;22:163. doi: 10.1186/s12870-022-03558-0 (PMC8973533; doi:10.1186/s12870-022-03558-0)
Supplement: Supplementary file 6 — Additional file 6: Table S1. Log2FC value of each gene related to 6 carbohydrate metabolism pathways. [file 12870_2022_3558_MOESM6_ESM.xlsx]

## Sheet: Starch and sucrose metabolism 
S2 vs S1 (Down)					S2 vs S1 (Up)					S3 vs S2 (Down)					S3 vs S2 (Up)
GeneID	Log2FC	SubjectID	Blast2Ath_Symbol		GeneID	Log2FC	SubjectID	Blast2Ath_Symbol		GeneID	Log2FC	SubjectID	Blast2Ath_Symbol		GeneID	Log2FC	SubjectID	Blast2Ath_Symbol
TRINITY_DN107610_c0_g2_i1@@eco_3@@eco	-3.06048	at1g61820	BGLU46		Contig9554@@non	1.00827	at4g29130	HXK1		TRINITY_DN107610_c0_g2_i1@@eco_3@@eco	-3.1943	at1g61820	BGLU46		Contig29304@@eco	1.0132	at5g15490	AT5G15490
Contig3945@@eco	-2.85442	at5g20950	AT5G20950		TRINITY_DN114261_c0_g1_i6@@endo_1@@endo	1.0127	at2g36390	SBE2.1		Contig5789@@endo	-3.0415	at3g57510	ADPG1		TRINITY_DN147645_c2_g1_i4@@eco_2@@eco	1.02083	at3g46970	PHS2
TRINITY_DN127802_c2_g3_i2@@eco_1@@eco	-2.48002	at4g25000	AMY1		Contig21700@@eco	1.01788	at3g01040	GAUT13		Contig20677@@endo	-2.97993	at5g20950	AT5G20950		Contig22769@@non	1.02468	at5g49720	GH9A1
Contig358	-2.2978	at1g02640	BXL2		Contig34556@@non	1.0225	at1g23190	AT1G23190		Contig24699@@endo	-2.29353	at1g26560	BGLU40		Contig1902@@non	1.02851	at1g06780	GAUT6
Contig17933	-2.28545	at4g02280	SUS3		Contig12640@@eco	1.05746	at1g26560	BGLU40		Contig15361@@endo	-2.09533	at4g17770	TPS5		Contig29904@@endo	1.03097	at5g17310	UGP2
Contig12793	-2.15134	at5g54690	GAUT12		Contig1453@@non	1.0744	at1g68020	ATTPS6		Contig24478@@non	-2.06293	at4g00490	BAM2		Contig23415@@non	1.03537	at3g25140	QUA1
Contig15425	-1.95397	at1g02850	BGLU11		Contig37271	1.09358	at2g40840	DPE2		Contig27938@@endo	-2.05205	at1g62660	AT1G62660		TRINITY_DN100126_c2_g1_i6@@non_3@@non	1.03928	at5g44640	BGLU13
TRINITY_DN123832_c0_g4_i1@@eco_3@@eco	-1.9399	at3g07850	AT3G07850		Contig19785@@non	1.1195	at1g55120	FRUCT5		TRINITY_DN113211_c1_g1_i10@@endo_1@@endo	-1.92767	at2g38650	GAUT7		Contig23042	1.04048	at1g23870	TPS9
TRINITY_DN139544_c2_g2_i1@@eco_2@@eco	-1.85492	at5g17310	UGP2		Contig15361@@endo	1.13248	at4g17770	TPS5		Contig41430@@eco	-1.87804	at5g11720	AT5G11720		Contig11123@@non	1.0645	at5g65140	AT5G65140
Contig3249@@eco	-1.81285	at4g00490	BAM2		Contig18133	1.18888	at1g50460	HKL1		Contig12793	-1.71001	at5g54690	GAUT12		TRINITY_DN131208_c1_g1_i2@@eco_3@@eco	1.08469	at4g17770	TPS5
TRINITY_DN90724_c1_g1_i2@@non_3@@non	-1.80191	at3g18080	BGLU44		Contig35733	1.24731	at5g51820	PGM		Contig27285	-1.63446	at1g73370	SUS6		Contig21183@@non	1.0957	at5g42260	BGLU12
Contig1901@@non	-1.50966	at1g06780	GAUT6		Contig16878@@endo	1.25676	at1g06410	TPS7		TRINITY_DN75790_c0_g2_i2@@endo_3@@endo	-1.60717	at4g39010	GH9B18		Contig9377	1.12381	at5g24550	BGLU32
TRINITY_DN128414_c1_g1_i1@@eco_3@@eco	-1.48631	at3g43190	SUS4		Contig10995@@non	1.27005	at5g11720	AT5G11720		Contig36903	-1.59588	at2g36390	SBE2.1		Contig14601	1.14505	at1g62660	AT1G62660
Contig21373@@non	-1.47058	at5g24300	SSI1		Contig27841@@non	1.27705	at4g24620	PGI1		TRINITY_DN106755_c0_g1_i6@@endo_1@@endo	-1.5545	at5g64860	DPE1		Contig51405@@non	1.14543	at1g06410	TPS7
Contig37241@@endo	-1.46198	at1g68020	ATTPS6		Contig10915@@endo	1.30216	at5g37180	SUS5		Contig3063@@endo	-1.51321	at3g25140	QUA1		Contig14429@@eco	1.18579	at3g58790	GAUT15
Contig16934@@eco	-1.45576	at5g11720	AT5G11720		Contig31535	1.30947	at3g01180	SS2		Contig18946@@endo	-1.42543	at4g10120	ATSPS4F		Contig15693@@endo	1.20021	at5g20280	SPS1F
Contig14911	-1.45421	at5g42740	AT5G42740		Contig53639@@endo	1.31703	at2g18700	TPS11		Contig46521@@endo	-1.35348	at5g37180	SUS5		Contig2195@@endo	1.20405	at5g36890	BGLU42
Contig4634	-1.37496	at5g20280	SPS1F		Contig1968	1.33768	at4g00110	GAE3		TRINITY_DN96576_c0_g2_i1@@endo_1@@endo	-1.33673	at5g19730	AT5G19730		Contig35151@@non	1.22937	at1g73370	SUS6
Contig30153@@eco	-1.34128	at1g70730	AT1G70730		Contig12783@@non	1.39302	at3g61130	GAUT1		TRINITY_DN146806_c3_g6_i2@@eco_2@@eco	-1.30416	at1g50460	HKL1		Contig23184	1.25298	at1g06030	AT1G06030
Contig15347@@non	-1.12056	at1g04920	SPS3F		Contig10423	1.39813	at5g47780	GAUT4		Contig18912	-1.299	at5g51460	ATTPPA		TRINITY_DN127854_c4_g1_i3@@eco_1@@eco	1.2598	at5g24300	SSI1
TRINITY_DN130916_c2_g2_i6@@non_1@@non	-1.0834	at3g13790	ATBFRUCT1		Contig31309	1.41429	at3g58790	GAUT15		Contig47547@@endo	-1.2729	at2g44480	BGLU17		TRINITY_DN131679_c0_g2_i4@@eco_1@@eco	1.267	at4g09020	ISA3
Contig13410	-1.04036	at4g38270	GAUT3		Contig11422	1.48305	at1g62660	AT1G62660		TRINITY_DN108402_c2_g2_i1@@endo_1@@endo	-1.26159	at2g36190	cwINV4		TRINITY_DN115068_c0_g1_i2@@eco_3@@eco	1.27978	at1g53830	PME2
Contig3063@@endo	-1.03691	at3g25140	QUA1		Contig48566@@eco	1.51315	at4g30440	GAE1		Contig32783@@endo	-1.2443	at3g07850	AT3G07850		Contig14887	1.28177	at4g25000	AMY1
					Contig11123@@non	1.52066	at5g65140	AT5G65140		TRINITY_DN119257_c0_g1_i5@@eco_3@@eco	-1.2246	at4g29130	HXK1		Contig27841@@non	1.28682	at4g24620	PGI1
					Contig12082@@eco	1.55964	at1g23870	TPS9		TRINITY_DN130603_c1_g2_i1@@eco_3@@eco	-1.19409	at1g06410	TPS7		Contig26175@@non	1.3185	at1g66430	AT1G66430
					Contig46390	1.56285	at1g18580	GAUT11		Contig22952@@non	-1.18686	at5g03650	SBE2.2		Contig21893@@eco	1.34796	at2g36190	cwINV4
					Contig8034	1.63469	at2g20810	GAUT10		Contig21883	-1.18523	at2g18700	TPS11		Contig28500@@non	1.35961	at5g19730	AT5G19730
					Contig15200	1.65386	at4g09020	ISA3		TRINITY_DN106462_c1_g1_i2@@endo_1@@endo	-1.18468	at4g09020	ISA3		Contig11648@@endo	1.36486	at1g18580	GAUT11
					Contig28433	1.70922	at5g64860	DPE1		Contig37241@@endo	-1.17309	at1g68020	ATTPS6		Contig23587@@endo	1.38405	at1g23190	AT1G23190
					Contig11253@@non	1.70968	at1g02850	BGLU11		Contig30867@@endo	-1.16431	at1g23870	TPS9		Contig35733	1.38983	at5g51820	PGM
					TRINITY_DN99794_c0_g1_i6@@non_3@@non	1.76964	at3g52600	CWINV2		TRINITY_DN111099_c2_g1_i2@@endo_1@@endo	-1.15244	at1g47840	HXK3		Contig3670@@non	1.39066	at3g01040	GAUT13
					Contig10104@@non	1.79561	at3g45940	AT3G45940		TRINITY_DN112713_c3_g3_i1@@endo_1@@endo	-1.14621	at5g51820	PGM		Contig10423	1.41677	at5g47780	GAUT4
					TRINITY_DN128825_c0_g1_i4@@eco_1@@eco	1.81289	at1g35910	AT1G35910		Contig26042	-1.13149	at5g20280	SPS1F		TRINITY_DN109591_c3_g1_i3@@endo_1@@endo	1.42401	at5g48300	ADG1
					Contig34913@@endo	1.90357	at3g29320	AT3G29320		Contig39511	-1.12211	at1g04920	SPS3F		Contig1453@@non	1.53543	at1g68020	ATTPS6
					Contig34623	1.93313	at1g73370	SUS6		TRINITY_DN76773_c0_g1_i2@@endo_3@@endo	-1.08351	at1g27680	APL2		TRINITY_DN153440_c1_g2_i3@@eco_2@@eco	1.54936	at3g61130	GAUT1
					Contig32010	2.04844	at1g12240	ATBETAFRUCT4		Contig24426	-1.07354	at5g42260	BGLU12		Contig2327@@endo	1.59265	at3g18080	BGLU44
					Contig24363	2.09475	at5g51460	ATTPPA		Contig2085@@endo	-1.05106	at5g15470	GAUT14		Contig17719@@non	1.59637	at1g02730	CSLD5
					Contig13255@@endo	2.12143	at3g46970	PHS2		TRINITY_DN119882_c0_g1_i2@@eco_3@@eco	-1.04469	at4g25000	AMY1		Contig29400	1.60305	at2g38650	GAUT7
					Contig39040	2.14485	at2g45220	AT2G45220							Contig47271	1.61178	at4g39770	AT4G39770
					Contig2193@@endo	2.28603	at5g36890	BGLU42							Contig21182@@non	1.63633	at3g60130	BGLU16
					Contig24990@@endo	2.2889	at4g10120	ATSPS4F							TRINITY_DN100941_c2_g1_i4@@non_3@@non	1.64767	at2g18700	TPS11
					Contig12816@@non	2.35173	at2g38650	GAUT7							Contig5281@@non	1.70205	at1g02640	BXL2
					Contig47271	2.43769	at4g39770	AT4G39770							TRINITY_DN126477_c0_g3_i4@@non_1@@non	1.73428	at5g42740	AT5G42740
					Contig29304@@eco	2.50306	at5g15490	AT5G15490							Contig13463	1.7464	at5g19220	APL1
					Contig29782@@eco	2.57797	at2g31390	AT2G31390							Contig30530	1.76028	at5g64570	XYL4
					Contig33046@@eco	2.58958	at5g20830	SUS1							TRINITY_DN129621_c0_g1_i2@@eco_2@@eco	1.80372	at2g40840	DPE2
					Contig22567	2.5899	at5g48300	ADG1							Contig15347@@non	1.80573	at1g04920	SPS3F
					Contig35437@@non	2.67266	at4g21760	BGLU47							Contig23183	1.84722	at2g31390	AT2G31390
					Contig12822@@eco	2.79459	at4g33220	PME44							Contig11284@@endo	1.93443	at3g13790	ATBFRUCT1
					Contig47463	2.83555	at1g61820	BGLU46							Contig20940@@eco	2.01824	at3g23820	GAE6
					Contig17930@@non	2.87321	at4g39010	GH9B18							Contig49661@@non	2.10763	at4g10260	AT4G10260
					Contig2327@@endo	2.90945	at3g18080	BGLU44							Contig40527@@eco	2.13454	at4g30440	GAE1
					Contig27409@@eco	3.02379	at3g43270	AT3G43270							Contig12822@@eco	2.24714	at4g33220	PME44
					Contig14432@@non	3.04911	at4g00490	BAM2							TRINITY_DN130086_c0_g1_i11@@eco_3@@eco	2.31457	at4g27830	BGLU10
					Contig30530	3.18875	at5g64570	XYL4							Contig5368@@eco	2.33482	at4g29130	HXK1
					Contig1902@@non	3.21116	at1g06780	GAUT6							Contig27409@@eco	2.50036	at3g43270	AT3G43270
					Contig25576@@non	3.29133	at3g43190	SUS4							Contig38521	2.57966	at5g20950	AT5G20950
					Contig13463	3.3237	at5g19220	APL1							Contig11253@@non	2.83005	at1g02850	BGLU11
					Contig30659@@non	3.837	at2g36190	cwINV4							Contig33046@@eco	2.94474	at5g20830	SUS1
					Contig52845@@non	3.87323	at1g27680	APL2							Contig18079@@endo	3.0759	at2g44480	BGLU17
					Contig21337	3.92489	at5g20950	AT5G20950							TRINITY_DN126650_c0_g1_i1@@eco_3@@eco	3.21697	at3g29320	AT3G29320
					Contig31365	4.10062	at3g13790	ATBFRUCT1							Contig25576@@non	3.5855	at3g43190	SUS4
					Contig39669@@non	4.48009	at1g53830	PME2							TRINITY_DN99794_c0_g1_i6@@non_3@@non	4.28287	at3g52600	CWINV2
					Contig49661@@non	4.57756	at4g10260	AT4G10260
					Contig18079@@endo	4.58305	at2g44480	BGLU17
					Contig26175@@non	4.66189	at1g66430	AT1G66430
					Contig31716@@non	4.75228	at5g17310	UGP2
					Contig9377	4.78823	at5g24550	BGLU32
					Contig21183@@non	5.82781	at5g42260	BGLU12
					Contig21180@@non	6.62487	at3g60130	BGLU16
					Contig46308@@endo	6.68974	at2g44450	BGLU15
					Contig14924@@endo	6.85048	at1g02640	BXL2
					Contig24349	7.08254	at5g44640	BGLU13
					Contig17719@@non	7.13401	at1g02730	CSLD5
					Contig28500@@non	9.07803	at5g19730	AT5G19730

## Sheet: Galactose metabolism pathway
	S2 vs S1 (Down)						S2 vs S1 (Up)						S3 vs S2 (Up)
	GeneID	Log2FC	SubjectID	Blast2Ath_Symbol			GeneID	Log2FC	SubjectID	Blast2Ath_Symbol			GeneID	Log2FC	SubjectID	Blast2Ath_Symbol
	Contig12576@@non	-3.52935	at5g40390	SIP1			Contig9554@@non	1.00827	at4g29130	HXK1			TRINITY_DN122439_c0_g1_i3@@eco_1@@eco	1.01933	at5g08380	AGAL1
	Contig10427	-3.23904	at4g01970	STS			Contig34556@@non	1.0225	at1g23190	AT1G23190			Contig29904@@endo	1.03097	at5g17310	UGP2
	Contig1679@@non	-2.43813	at5g47810	PFK2			Contig1288@@non	1.08577	at4g26270	PFK3			Contig11319@@non	1.04041	at3g06580	GALK
	Contig11263	-1.93134	at3g57520	SIP2			Contig19785@@non	1.1195	at1g55120	FRUCT5			Contig14601	1.14505	at1g62660	AT1G62660
	TRINITY_DN139544_c2_g2_i1@@eco_2@@eco	-1.85492	at5g17310	UGP2			Contig18133	1.18888	at1g50460	HKL1			Contig23489	1.16738	at3g54440	AT3G54440
	Contig59274@@eco	-1.64301	at5g61580	PFK4			Contig35733	1.24731	at5g51820	PGM			Contig23416@@endo	1.20007	at5g20250	DIN10
	Contig16934@@eco	-1.45576	at5g11720	AT5G11720			Contig10995@@non	1.27005	at5g11720	AT5G11720			Contig13427@@eco	1.21216	at4g26270	PFK3
	Contig3422	-1.36135	at4g32840	PFK6			Contig35948@@eco	1.41745	at3g10700	GalAK			Contig57657@@non	1.2124	at5g61580	PFK4
	Contig30153@@eco	-1.34128	at1g70730	AT1G70730			Contig11422	1.48305	at1g62660	AT1G62660			Contig51307	1.24182	at3g10700	GalAK
	Contig29060	-1.34041	at2g22480	PFK5			Contig23489	1.49054	at3g54440	AT3G54440			Contig21893@@eco	1.34796	at2g36190	cwINV4
	Contig14460@@eco	-1.31502	at1g72990	BGAL17			Contig11026@@endo	1.49187	at5g08380	AGAL1			Contig23587@@endo	1.38405	at1g23190	AT1G23190
	Contig13422@@eco	-1.30654	at4g26270	PFK3			Contig11319@@non	1.51329	at3g06580	GALK			Contig35733	1.38983	at5g51820	PGM
	Contig50496	-1.20415	at4g23920	UGE2			Contig30288	1.5948	at2g37790	AT2G37790			Contig25970@@non	1.47857	at1g12780	UGE1
	Contig13424@@eco	-1.20317	at5g56630	PFK7			Contig22444@@non	1.63071	at5g08370	AGAL2			Contig32307	1.67304	at1g55740	SIP1
	Contig12456	-1.17041	at4g10960	UGE5			TRINITY_DN99794_c0_g1_i6@@non_3@@non	1.76964	at3g52600	CWINV2			Contig13967@@endo	1.67936	at3g57520	SIP2
	Contig59980@@eco	-1.15919	at5g08370	AGAL2			Contig10104@@non	1.79561	at3g45940	AT3G45940			Contig22444@@non	1.69949	at5g08370	AGAL2
	TRINITY_DN130916_c2_g2_i6@@non_1@@non	-1.0834	at3g13790	ATBFRUCT1			Contig23330	1.87125	at3g56310	AT3G56310			Contig56058@@non	1.88202	at4g01970	STS
	TRINITY_DN144874_c0_g1_i3@@eco_2@@eco	-1.02609	at5g18200	AT5G18200			Contig32010	2.04844	at1g12240	ATBETAFRUCT4			Contig11284@@endo	1.93443	at3g13790	ATBFRUCT1
							Contig23860	2.16648	at1g55740	SIP1			Contig4109@@non	2.01458	at2g22480	PFK5
							Contig20429	2.25421	at1g12780	UGE1			Contig5368@@eco	2.33482	at4g29130	HXK1
							Contig30659@@non	3.837	at2g36190	cwINV4			Contig3422	2.82128	at4g32840	PFK6
							Contig31365	4.10062	at3g13790	ATBFRUCT1			Contig30288	3.35851	at2g37790	AT2G37790
							Contig23416@@endo	4.63571	at5g20250	DIN10			TRINITY_DN99794_c0_g1_i6@@non_3@@non	4.28287	at3g52600	CWINV2
							Contig31716@@non	4.75228	at5g17310	UGP2

## Sheet: EMP
	S2 vs S1 (Up)
	GeneID	Log2FC	SubjectID	Blast2Ath_Symbol
	Contig51170@@non	1.00308	at2g01140	AT2G01140
	Contig50839@@eco	1.01734	at1g55320	AAE18
	Contig9552@@non	1.01811	at1g48030	mtLPD1
	TRINITY_DN102692_c0_g1_i1@@eco_1@@eco	1.03892	at1g43670	AT1G43670
	TRINITY_DN131302_c2_g1_i11@@eco_1@@eco	1.05662	at1g32440	PKp3
	TRINITY_DN85649_c0_g2_i2@@eco_3@@eco	1.06025	at5g42250	AT5G42250
	Contig57657@@non	1.09367	at5g61580	PFK4
	Contig27501@@eco	1.10646	at1g59900	E1 ALPHA
	Contig17415	1.11253	at4g36250	ALDH3F1
	TRINITY_DN132059_c1_g1_i10@@eco_1@@eco	1.11931	at5g64380	AT5G64380
	Contig36587	1.12222	at1g54100	ALDH7B4
	Contig26305	1.13761	at2g36580	AT2G36580
	Contig17972@@eco	1.17737	at3g52990	AT3G52990
	Contig4868	1.23032	at1g79550	PGK
	Contig48698@@eco	1.29081	at3g49160	AT3G49160
	Contig29060	1.29758	at2g22480	PFK5
	Contig11565@@eco	1.29837	at3g04120	GAPC1
	Contig3968	1.35402	at3g55440	TPI
	Contig10799	1.50068	at5g08570	AT5G08570
	Contig1679@@non	1.55024	at5g47810	PFK2
	Contig22800	1.59225	at1g32780	AT1G32780
	Contig13427@@eco	1.59556	at4g26270	PFK3
	Contig25826@@endo	1.62885	at3g08590	AT3G08590
	Contig10569	1.67028	at2g29560	ENOC
	Contig46026	1.81794	at5g63680	AT5G63680
	Contig13634@@endo	2.09238	at2g36460	AT2G36460
	Contig14911	2.11151	at5g42740	AT5G42740
	Contig28629@@non	2.22931	at5g54960	PDC2
	Contig13747	2.5088	at2g24270	ALDH11A3
	Contig4010@@eco	2.83889	at1g24180	IAR4
	Contig30790@@endo	3.11627	at4g33070	AT4G33070
	Contig32762	3.22707	at4g29130	HXK1
	Contig12517@@eco	3.23039	at3g24503	ALDH2C4
	Contig10432@@endo	3.29319	at1g77120	ADH1
	Contig25064	3.73866	at5g01320	AT5G01320
	Contig3422	4.18263	at4g32840	PFK6
	TRINITY_DN120202_c0_g1_i2@@eco_3@@eco	5.18638	at3g48000	ALDH2B4

## Sheet: TCA
	S3 vs S2 (Up)
	GeneID	Log2FC	SubjectID	Blast2Ath_Symbol
	TRINITY_DN129769_c0_g1_i1@@eco_1@@eco	1.03963	at5g55070	AT5G55070
	Contig14619	1.06596	at5g23250	AT5G23250
	Contig9552@@non	1.09394	at1g48030	mtLPD1
	Contig1283@@eco	1.20847	at1g01090	PDH-E1 ALPHA
	Contig12645@@non	1.24979	at2g47510	FUM1
	Contig12503@@endo	1.25007	at2g44350	ATCS
	Contig3469@@non	1.25257	at3g13930	AT3G13930
	Contig38080	1.29701	at3g47520	MDH
	Contig30644	1.3053	at2g05710	ACO3
	Contig10469	1.32861	at5g66760	SDH1-1
	Contig10699@@eco	1.34896	at1g65930	cICDH
	Contig3468@@non	1.40327	at1g54220	AT1G54220
	Contig27194@@endo	1.4048	at4g37870	PCK1
	Contig28793	1.46992	at5g40650	SDH2-2
	Contig24844@@eco	1.49131	at1g34430	EMB3003
	Contig11462@@non	1.50496	at1g59900	E1 ALPHA
	Contig41864	1.59397	at4g16155	AT4G16155
	Contig23868@@endo	1.61327	at3g52200	LTA3
	Contig11113@@non	1.62557	at5g43330	AT5G43330
	Contig1494@@endo	1.78521	at2g34590	AT2G34590
	Contig1716@@non	2.06392	at1g53240	mMDH1
	Contig490@@non	2.15368	at3g16950	LPD1
	Contig1266@@non	2.19139	at2g20420	AT2G20420
	Contig32614	2.30345	at1g09430	ACLA-3
	TRINITY_DN153327_c0_g1_i1@@eco_2@@eco	2.31301	at5g49460	ACLB-2
	Contig21760	4.87774	at1g10670	ACLA-1
	Contig11731@@endo	4.88278	at3g06650	ACLB-1

## Sheet: PPP
	S3 vs S2 (Up)
	GeneID	Log2FC	SubjectID	Blast2Ath_Symbol
	TRINITY_DN102692_c0_g1_i2@@eco_1@@eco	1.09537	at1g43670	AT1G43670
	Contig10799@@eco	1.10139	at5g13110	G6PD2
	Contig24647	1.13257	at3g02360	AT3G02360
	Contig51241	1.16648	at2g35390	AT2G35390
	Contig26757@@endo	1.17	at5g24400	EMB2024
	Contig13427@@eco	1.21216	at4g26270	PFK3
	Contig57657@@non	1.2124	at5g61580	PFK4
	Contig37472	1.25938	at2g01290	RPI2
	Contig27841@@non	1.28682	at4g24620	PGI1
	Contig13395@@eco	1.33953	at5g41670	AT5G41670
	Contig23587@@endo	1.38405	at1g23190	AT1G23190
	Contig35733	1.38983	at5g51820	PGM
	Contig252	1.39588	at3g04790	AT3G04790
	Contig21355@@non	1.42416	at2g45290	AT2G45290
	Contig56357@@non	1.44649	at5g13420	AT5G13420
	Contig51170@@non	1.53742	at2g01140	AT2G01140
	TRINITY_DN136010_c0_g2_i1@@eco_2@@eco	1.70557	at5g40760	G6PD6
	TRINITY_DN126477_c0_g3_i4@@non_1@@non	1.73428	at5g42740	AT5G42740
	Contig4109@@non	2.01458	at2g22480	PFK5
	Contig31632@@non	2.02132	at5g61410	RPE
	Contig13634@@endo	2.74703	at2g36460	AT2G36460
	Contig3422	2.82128	at4g32840	PFK6
	Contig48931	3.47719	at3g54050	HCEF1
	Contig21220@@non	3.95194	at2g21330	FBA1

## Sheet: Nucleotide suagr pathway
	S2 vs S1(Down)					S3 vs S2(Up)
	GeneID	Log2FC	Symbol	SubjectID		GeneID	Log2FC	Symbol	SubjectID
	Contig22567	-1.94862	ADG1	at5g48300		TRINITY_DN109591_c3_g1_i3@@endo_1@@endo	1.42401	ADG1	at5g48300
	Contig7286	-3.11483	APL2	at1g27680		TRINITY_DN132087_c0_g6_i2@@eco_3@@eco	1.7464	APL1	at5g19220
	TRINITY_DN103694_c0_g1_i5@@non_3@@non	-1.10802	ARA1	at4g16130		TRINITY_DN103694_c0_g1_i5@@non_3@@non	1.41044	ARA1	at4g16130
	Contig41488	-1.68352	ASD1	at3g10740		TRINITY_DN100024_c3_g2_i9@@non_3@@non	1.42868	ASD1	at3g10740
	Contig26175@@non	-3.34339	AT1G66430	at1g66430		TRINITY_DN152468_c1_g4_i1@@eco_2@@eco	1.38405	AT1G23190	at1g23190
	TRINITY_DN81694_c0_g2_i1@@endo_3@@endo	-1.117	AT1G74910	at1g74910		Contig42882	1.3185	AT1G66430	at1g66430
	Contig29782@@eco	-1.43566	AT2G31390	at2g31390		TRINITY_DN81694_c0_g2_i1@@endo_3@@endo	1.60916	AT1G74910	at1g74910
	TRINITY_DN111657_c3_g3_i1@@non_2@@non	-1.0296	AT3G24090	at3g24090		TRINITY_DN151341_c0_g3_i4@@eco_2@@eco	1.84722	AT2G31390	at2g31390
	Contig49661@@non	-2.46993	AT4G10260	at4g10260		TRINITY_DN132252_c0_g1_i6@@eco_3@@eco	1.17402	AT3G24090	at3g24090
	Contig29304@@eco	-1.48985	AT5G15490	at5g15490		Contig49661@@non	2.10763	AT4G10260	at4g10260
	Contig46016	-1.13891	AT5G20080	at5g20080		Contig32130	1.0132	AT5G15490	at5g15490
	Contig5305@@endo	-2.09612	AXS1	at2g27860		TRINITY_DN128403_c2_g1_i2@@eco_3@@eco	1.05426	AT5G20080	at5g20080
	Contig5306@@endo	-1.61578	AXS2	at1g08200		TRINITY_DN134885_c2_g2_i1@@eco_3@@eco	1.73428	AT5G42740	at5g42740
	Contig20381	-2.05388	CBR	at5g17770		Contig5306@@endo	1.57476	AXS2	at1g08200
	Contig31975@@non	-5.53764	CSLD5	at1g02730		Contig17719@@non	1.59637	CSLD5	at1g02730
	Contig51174	-1.81875	CYT1	at2g39770		Contig8234@@non	1.93125	CYT1	at2g39770
	Contig42977@@endo	-2.40673	GAE3	at4g00110		Contig56353@@eco	2.65169	EP3	at3g54420
	TRINITY_DN131729_c2_g2_i5@@eco_3@@eco	-1.07793	GalAK	at3g10700		TRINITY_DN104380_c3_g3_i3@@non_2@@non	1.94224	FKGP	at1g01220
	TRINITY_DN139376_c1_g1_i4@@eco_1@@eco	-1.17842	GAUT1	at3g61130		TRINITY_DN150798_c0_g1_i6@@eco_2@@eco	2.13454	GAE1	at4g30440
	TRINITY_DN109284_c0_g1_i2@@non_2@@non	-1.1686	GAUT10	at2g20810		Contig51307	1.24182	GalAK	at3g10700
	Contig46390	-1.30953	GAUT11	at1g18580		TRINITY_DN82814_c0_g1_i4@@endo_2@@endo	1.04041	GALK	at3g06580
	Contig26847	-1.0593	GAUT13	at3g01040		Contig12783@@non	1.54936	GAUT1	at3g61130
	Contig2085@@endo	-1.01689	GAUT14	at5g15470		Contig46390	1.36486	GAUT11	at1g18580
	TRINITY_DN107215_c5_g1_i4@@non_2@@non	-1.02011	GAUT15	at3g58790		Contig26847	1.39066	GAUT13	at3g01040
	Contig34457	-2.18265	GAUT6	at1g06780		Contig34092	1.18579	GAUT15	at3g58790
	TRINITY_DN132391_c1_g1_i3@@eco_3@@eco	-1.72818	GAUT7	at2g38650		Contig3038	1.41677	GAUT4	at5g47780
	Contig49210	-1.22229	GER2	at1g17890		TRINITY_DN111673_c5_g2_i7@@non_2@@non	1.02851	GAUT6	at1g06780
	TRINITY_DN144159_c0_g1_i8@@eco_2@@eco	-1.03272	GLCAK	at3g01640		TRINITY_DN132391_c1_g1_i3@@eco_3@@eco	1.60305	GAUT7	at2g38650
	TRINITY_DN153654_c2_g2_i5@@eco_2@@eco	-1.03409	GlcNA.1UT1	at1g31070		Contig49210	1.18321	GER2	at1g17890
	Contig31243	-1.50133	GMD1	at5g66280		TRINITY_DN122386_c0_g1_i1@@non_1@@non	1.1827	GLCAK	at3g01640
	Contig23660@@endo	-1.27393	GME	at5g28840		Contig23909	1.4626	GlcNA.1UT1	at1g31070
	TRINITY_DN129753_c0_g2_i4@@eco_1@@eco	-1.74521	HEXO1	at3g55260		Contig23660@@endo	1.08397	GME	at5g28840
	TRINITY_DN107689_c2_g1_i4@@non_2@@non	-1.71973	HEXO2	at1g05590		Contig7305	1.30522	HCHIB	at3g12500
	TRINITY_DN101411_c0_g2_i1@@eco_3@@eco	-5.13793	HEXO3	at1g65590		Contig8322	2.33482	HXK1	at4g29130
	Contig48412	-1.59917	HKL1	at1g50460		Contig27841@@non	1.28682	PGI1	at4g24620
	Contig7204@@non	-1.15046	HXK1	at4g29130		Contig35733	1.38983	PGM	at5g51820
	TRINITY_DN87616_c2_g1_i2@@endo_2@@endo	-1.81171	MUR1	at3g51160		Contig3063@@endo	1.03537	QUA1	at3g25140
	Contig879@@endo	-1.08728	MUR4	at1g30620		TRINITY_DN140518_c1_g5_i6@@eco_1@@eco	2.59138	RHM1	at1g78570
	Contig41081@@endo	-1.10792	PGM	at5g51820		Contig12579@@endo	1.27785	SQD1	at4g33030
	Contig17697@@eco	-1.44091	RHM1	at1g78570		Contig45818@@endo	1.47857	UGE1	at1g12780
	Contig380@@non	-1.11266	SQD1	at4g33030		Contig31716@@non	1.03097	UGP2	at5g17310
	TRINITY_DN152691_c0_g7_i5@@eco_2@@eco	-1.36123	UGE1	at1g12780		TRINITY_DN150548_c3_g1_i7@@eco_2@@eco	1.22714	USP	at5g52560
	Contig31716@@non	-4.44982	UGP2	at5g17310		Contig30531	1.76028	XYL4	at5g64570
	TRINITY_DN81780_c1_g2_i6@@endo_3@@endo	-1.31412	USP	at5g52560
	TRINITY_DN135206_c2_g1_i9@@eco_3@@eco	-1.42847	XYL4	at5g64570
