# Supplementary material for: Carbohydrate regulation response to cold during rhizome bud dormancy release in Polygonatum kingianum
Source: BMC Plant Biol. 2022 Apr 1;22:163. doi: 10.1186/s12870-022-03558-0 (PMC8973533; doi:10.1186/s12870-022-03558-0)
Supplement: Supplementary file 7 — Additional file 7: Table S2. Parameters generated by gene coexpression analysis. [file 12870_2022_3558_MOESM7_ESM.xlsx]

## Sheet: Node
Name	Attribute	Degree	AverageShortestPathLength	BetweennessCentrality	ClosenessCentrality	ClusteringCoefficient	NeighborhoodConnectivity	NumberOfDirectedEdges	NumberOfUndirectedEdges	PartnerOfMultiEdgedNodePairs	Radiality	Stress	TopologicalCoefficient
AAE18.2	1	2	8.56643	0.000118	0.116735	0	16	2	0	0	0.684732	308	0.652174
AAE18.3	1	1	1.5	0	0.666667	0	2	1	0	0	0.75	0	0
AAO2	2	2	10.9545	0.00193018	0.0912863	0	5.5	2	0	0	0.585227	3103550	0.642857
ABCB1	2	14	6.74476	0.0883552	0.148263	0	4.64286	14	0	0	0.760635	10901110	0.28022
ABI1	2	1	1	0	1	0	1	1	0	0	1	0	0
ACLA.1	1	7	7.13287	0.00657668	0.140196	0	14.8571	7	0	0	0.744464	1058746	0.419913
ACLA.3	1	7	7.16783	0.016568	0.139512	0	16.8571	7	0	0	0.743007	4077682	0.377551
ACLB.1	1	1	7	0	0.142857	0	9	1	0	0	0.75	0	0
ACLB.1.1	1	7	7.15385	0.0281758	0.139785	0	13.2857	7	0	0	0.74359	3708874	0.285714
ACLB.2	1	3	7.46154	0.0002	0.134021	0	17	3	0	0	0.730769	754	0.615385
ACS	1	1	1	0	1	0	1	1	0	0	1	0	0
ADG1	1	5	5.9021	0.405594	0.169431	0	5.2	5	0	0	0.795746	43473102	0.28
ADG1.1	1	6	7.37762	0.000965	0.135545	0	17.3333	6	0	0	0.734266	4808	0.480392
ADH1	1	1	1	0	1	0	1	1	0	0	1	0	0
ADH1.5	1	1	1	0	1	0	1	1	0	0	1	0	0
AGAL1.1	1	2	7.23077	0.00104155	0.138298	0	17.5	2	0	0	0.740385	239496	0.634615
AGAL2.1	1	1	1	0	1	0	1	1	0	0	1	0	0
AGAL2.3	1	1	13.2098	0	0.0757014	0	2	1	0	0	0.491259	0	0
AHP2	2	2	8.65385	0.00699301	0.115556	0	2	2	0	0	0.68109	293396	0.5
ALDH11A3	1	7	6.76923	0.0154376	0.147727	0	10.5714	7	0	0	0.759615	2119394	0.368132
ALDH2B7	1	1	1.5	0	0.666667	0	2	1	0	0	0.75	0	0
ALDH2B7.1	1	1	8.55245	0	0.116926	0	3	1	0	0	0.685315	0	0
ALDH3I1.1	1	3	8.47552	0.00917347	0.117987	0	9.33333	3	0	0	0.68852	3085790	0.378788
AMY1	1	2	1.33333	0.666667	0.75	0	1.5	2	0	0	0.888889	4	0.5
APL1	1	3	8.95804	0.000154	0.111632	0	7.66667	3	0	0	0.668415	256	0.606061
APL2	1	2	12.7692	0.0208318	0.0783133	0	4	2	0	0	0.509615	246126	0.5
APT1	2	16	6.72378	0.0498921	0.148726	0	5.8125	16	0	0	0.761509	4167612	0.283088
ARF1	2	3	1	1	1	0	1	3	0	0	1	6	0
ARF19	2	1	1.5	0	0.666667	0	2	1	0	0	0.75	0	0
ARF6	2	2	11.2972	0.00699301	0.0885175	0	2	2	0	0	0.57095	80466	0.5
ARF8	2	17	7.62587	0.0966144	0.131133	0	5.35294	17	0	0	0.723922	20958300	0.189258
ARF9	2	1	2.2	0	0.454545	0	3	1	0	0	0.6	0	0
ARR3	2	11	6.43706	0.0477619	0.15535	0	7.45455	11	0	0	0.773456	4963922	0.268939
PGM3	1	2	10.042	0.00159665	0.0995822	0	7.5	2	0	0	0.623252	3486	0.541667
PGM3	1	1	10.3846	0	0.0962963	0	6	1	0	0	0.608974	0	0
AT1G32780	1	5	11.8601	0.00122778	0.084316	0	2.6	5	0	0	0.547494	478	0.32
AT1G62660	1	2	9.37063	0.000755	0.106716	0	7.5	2	0	0	0.651224	20894	0.65
AT1G62660.1	1	3	7.34266	0.000497	0.13619	0	6.66667	3	0	0	0.735723	962	0.472222
AT1G62660.2	1	4	7.41958	0.00539369	0.134779	0	12.75	4	0	0	0.732517	229510	0.391667
PDE345	1	1	2.2	0	0.454545	0	3	1	0	0	0.6	0	0
AT2G20420.2	1	1	12.035	0	0.0830912	0	3	1	0	0	0.54021	0	0
AT2G20420.3	1	4	7.46853	0.000298	0.133895	0	18.5	4	0	0	0.730478	2036	0.603448
AT2G31390	1	10	7.0979	0.0469187	0.140887	0	15.4	10	0	0	0.745921	11382512	0.3
AT2G34590	1	3	9.35664	0.00147935	0.106876	0	6.66667	3	0	0	0.651807	41686	0.515152
FBA6	1	6	10.014	0.0395648	0.0998603	0	4	6	0	0	0.624417	24828164	0.230769
FBA6	1	4	1	1	1	0	1	4	0	0	1	12	0
AT2G45290.2	1	2	7.53147	0.000384	0.132776	0	11	2	0	0	0.727855	8106	0.526316
AT3G02360	1	3	6.6993	0.0204863	0.149269	0	5.66667	3	0	0	0.762529	2125820	0.388889
AT3G02360.1	1	1	9.17483	0	0.108994	0	3	1	0	0	0.659382	0	0
EMB3119	1	1	2	0	0.5	0	2	1	0	0	0.666667	0	0
AT3G13930	1	1	1	0	1	0	1	1	0	0	1	0	0
AT3G13930.3	1	1	11.972	0	0.083528	0	5	1	0	0	0.542832	0	0
PHS1	1	2	7.45455	0.00153963	0.134146	0	4	2	0	0	0.731061	119934	0.6
AT3G43270	1	1	8.70629	0	0.114859	0	12	1	0	0	0.678904	0	0
AT3G47800.1	1	3	7.28671	0.00149537	0.137236	0	17	3	0	0	0.738054	400414	0.615385
AT3G49160	1	5	7.59441	0.0611835	0.131676	0	8	5	0	0	0.725233	25378950	0.333333
AT3G49160.1	1	2	9.53147	0.00699301	0.104916	0	2.5	2	0	0	0.644522	21748	0.5
AT3G53580	2	1	1	0	1	0	1	1	0	0	1	0	0
AT3G54440	1	3	7.66434	0.0175952	0.130474	0	7.33333	3	0	0	0.722319	607882	0.395833
AT3G56310	1	7	6.74126	0.0246083	0.14834	0	9.57143	7	0	0	0.760781	3931854	0.342857
AT4G10260	1	1	8.61538	0	0.116071	0	6	1	0	0	0.682692	0	0
AT4G16155.1	1	1	1	0	1	0	1	1	0	0	1	0	0
AT4G16155.2	1	1	1	0	1	0	1	1	0	0	1	0	0
AT4G26410	2	4	8.54196	0.0294292	0.117069	0	2.5	4	0	0	0.685752	83532	0.25
AT4G26910	1	1	1	0	1	0	1	1	0	0	1	0	0
AT4G33070	1	3	10.951	0.010281	0.0913155	0	2.33333	3	0	0	0.585373	164034	0.444444
AT5G01320	1	1	1.66667	0	0.6	0	3	1	0	0	0.666667	0	0
UGD3	1	6	7.11888	0.00621185	0.140472	0	12.1667	6	0	0	0.745047	1006562	0.360215
AT5G18200.1	1	5	7.64336	0.0794352	0.130833	0	6	5	0	0	0.723193	1273620	0.3125
AT5G20950.1	1	1	10.8881	0	0.0918433	0	3	1	0	0	0.587995	0	0
AT5G20950.2	1	1	7.85315	0	0.127337	0	12	1	0	0	0.714452	0	0
AT5G20950.4	1	2	8.96503	2.41e-05	0.111544	0	9.5	2	0	0	0.668124	54	0.772727
AT5G23250.1	1	10	7.08392	0.0810449	0.141165	0	10.8	10	0	0	0.746503	13316668	0.222727
AT5G24760.2	1	6	7.15385	0.00445812	0.139785	0	13.3333	6	0	0	0.74359	656072	0.397849
AT5G42250	1	6	8.46853	0.0108547	0.118084	0	9.33333	6	0	0	0.688811	3787130	0.347222
AT5G42740	1	1	8.66434	0	0.115416	0	4	1	0	0	0.680653	0	0
c-NAD-MDH2	1	1	7	0	0.142857	0	9	1	0	0	0.75	0	0
AT5G43330.1	1	5	8.13287	0.00214273	0.122958	0	12.2	5	0	0	0.702797	140640	0.386207
AT5G43330.2	1	2	1	1	1	0	1	2	0	0	1	2	0
AT5G55070.3	1	1	1.5	0	0.666667	0	2	1	0	0	0.75	0	0
AT5G56350	1	1	11.972	0	0.083528	0	5	1	0	0	0.542832	0	0
AT5G64380.1	1	1	1	0	1	0	1	1	0	0	1	0	0
ATBETAFRUCT4	1	7	7.66434	0.135578	0.130474	0	6.42857	7	0	0	0.722319	2612894	0.285714
ATBETAFRUCT4.1	1	7	6.44755	0.245164	0.155098	0	10.2857	7	0	0	0.773019	6854600	0.320197
ATBFRUCT1	1	5	7.22378	0.0119712	0.138432	0	13.2	5	0	0	0.740676	2261492	0.321053
ATBFRUCT1.1	1	5	8.92308	0.00992181	0.112069	0	7	5	0	0	0.669872	1062070	0.352941
ATCS.1	1	2	8.54545	1.23e-05	0.117021	0	2	2	0	0	0.685606	2	1
ATSLY1	2	2	7.4021	0.00166412	0.135097	0	3	2	0	0	0.733246	21112	0.666667
ATSPS4F	1	1	2.5	0	0.4	0	3	1	0	0	0.7	0	0
ATSPS4F.1	1	4	6.41259	0.10035	0.155943	0	6.5	4	0	0	0.774476	18085480	0.34375
ATTPPA	1	3	1.4	0.5	0.714286	0	2	3	0	0	0.866667	14	0.5
ATTPS6.2	1	1	9.58042	0	0.10438	0	2	1	0	0	0.642483	0	0
ATTPS6.3	1	1	1	0	1	0	1	1	0	0	1	0	0
BAM2	1	1	14.7413	0	0.0678368	0	2	1	0	0	0.427448	0	0
BGAL17	1	2	2.16667	0.333333	0.461538	0	2	2	0	0	0.766667	10	0.5
BGLU10	1	1	7.85315	0	0.127337	0	12	1	0	0	0.714452	0	0
BGLU11	1	1	1	0	1	0	1	1	0	0	1	0	0
BGLU11.3	1	5	6.8951	0.00979993	0.14503	0	8.2	5	0	0	0.754371	538530	0.327273
BGLU12	1	3	9.25175	0.00290291	0.108088	0	7.66667	3	0	0	0.656177	82886	0.512821
BGLU12.1	1	3	6.58741	0.0795835	0.151805	0	9.66667	3	0	0	0.767191	12566570	0.412698
BGLU12.2	1	10	7.05594	0.0852355	0.141724	0	13.9	10	0	0	0.747669	12815710	0.274468
BGLU13	1	3	6.66434	0.00508929	0.150052	0	4.66667	3	0	0	0.763986	45838	0.458333
BGLU16.2	1	4	7.31469	0.00668771	0.136711	0	15.75	4	0	0	0.736888	1673960	0.475806
BGLU17	1	2	9.37063	0.000755	0.106716	0	7.5	2	0	0	0.651224	20894	0.65
BGLU17.2	1	5	8.53147	0.00585684	0.117213	0	9.6	5	0	0	0.686189	497314	0.344
BGLU32	1	1	7.74126	0	0.129178	0	14	1	0	0	0.719114	0	0
BGLU40	1	3	12.7413	0.00249867	0.0784852	0	4.33333	3	0	0	0.510781	164042	0.666667
BGLU42	1	9	6.18182	0.303859	0.161765	0	14.6667	9	0	0	0.784091	36462914	0.317829
BGLU44.1	1	7	7.05594	0.0120924	0.141724	0	15.4286	7	0	0	0.747669	1856802	0.379699
BGLU46	1	2	9.53147	5.22e-05	0.104916	0	7.5	2	0	0	0.644522	36	0.65
BGLU46.1	1	2	8.72727	1.23e-05	0.114583	0	2	2	0	0	0.67803	2	1
BGLU47	1	1	9.54545	0	0.104762	0	10	1	0	0	0.643939	0	0
BGLU47.2	1	1	1.5	0	0.666667	0	2	1	0	0	0.75	0	0
BGLU47.3	1	1	1	0	1	0	1	1	0	0	1	0	0
BSK1	2	5	10.9755	0.015884	0.0911118	0	2.6	5	0	0	0.584353	3775514	0.228571
BXL2.1	1	3	7.52448	0.00737733	0.1329	0	7.66667	3	0	0	0.728147	20428	0.350877
BXL2.2	1	4	6.56643	0.0259705	0.15229	0	5.5	4	0	0	0.768065	2102258	0.321429
cICDH.1	1	4	12.7552	0.0278003	0.0783991	0	2.25	4	0	0	0.510198	328146	0.25
cICDH.3	1	1	8.70629	0	0.114859	0	12	1	0	0	0.678904	0	0
cICDH.4	1	3	10.0559	0.0217923	0.0994437	0	5.33333	3	0	0	0.622669	3776442	0.333333
CKX1	2	1	1	0	1	0	1	1	0	0	1	0	0
COI1	2	12	6.85664	0.0648561	0.145844	0	6.16667	12	0	0	0.755973	14294624	0.234848
G6PD6	1	8	6.59441	0.0356284	0.151644	0	10.375	8	0	0	0.7669	8941362	0.323276
CSY2	1	2	10.042	0.00159665	0.0995822	0	7.5	2	0	0	0.623252	3486	0.541667
AT5G11720	1	1	9.18182	0	0.108911	0	9	1	0	0	0.659091	0	0
IAR4	1	9	6.69231	0.0127665	0.149425	0	8.55556	9	0	0	0.762821	778962	0.302222
AT1G32780	1	5	8.95105	0.00977369	0.111719	0	5.6	5	0	0	0.668706	1065010	0.353846
TPI	1	1	9.81119	0	0.101924	0	2	1	0	0	0.632867	0	0
AT2G20420	1	1	1.5	0	0.666667	0	2	1	0	0	0.75	0	0
AT3G52990	1	5	6.74825	0.0186512	0.148187	0	8.8	5	0	0	0.76049	1561862	0.371429
TPS11	1	1	11.2378	0	0.0889857	0	3	1	0	0	0.573427	0	0
UGP2	1	3	7.70629	0.00726439	0.129764	0	8	3	0	0	0.720571	1542812	0.4375
CPD	2	1	11.9476	0	0.0836991	0	3	1	0	0	0.543852	0	0
CSLD5	1	8	6.35664	0.0787133	0.157316	0	5.5	8	0	0	0.776807	10806238	0.214286
CSLD5.1	1	7	7.06993	0.0116044	0.141444	0	13.4286	7	0	0	0.747086	1665960	0.345238
CSN6A	2	3	11.0385	0.0139615	0.0905923	0	1.66667	3	0	0	0.581731	2516330	0.333333
CSY2	1	3	7.73427	0.0395678	0.129295	0	8.33333	3	0	0	0.719406	1152450	0.564103
CSY2.1	1	1	9.53846	0	0.104839	0	4	1	0	0	0.644231	0	0
CTR1	2	1	1	0	1	0	1	1	0	0	1	0	0
CWINV2	1	2	1.83333	0.533333	0.545455	0	2.5	2	0	0	0.833333	16	0.5
CWINV2.1	1	1	1	0	1	0	1	1	0	0	1	0	0
cwINV4.1	1	3	7.62238	9.92e-05	0.131193	0	16	3	0	0	0.724068	3140	0.789474
CYCD3.3	2	4	9.96853	0.131395	0.100316	0	3.5	4	0	0	0.626311	2377108	0.277778
CYCD4.1	2	3	8.46503	0.0356459	0.118133	0	6	3	0	0	0.688957	750702	0.454545
DIN10	1	1	7	0	0.142857	0	9	1	0	0	0.75	0	0
DPE1	1	1	1	0	1	0	1	1	0	0	1	0	0
DPE1.1	1	9	6.74825	0.0549572	0.148187	0	7.33333	9	0	0	0.76049	3506516	0.234568
DPE2	1	1	3.16667	0	0.315789	0	2	1	0	0	0.566667	0	0
DPE2.1	1	2	8.27273	4.23e-05	0.120879	0	4.5	2	0	0	0.69697	38	0.7
DWF1	2	11	7.59091	0.00437759	0.131737	0	6.45455	11	0	0	0.725379	417100	0.38961
DWF5	2	4	9.31119	0.00253753	0.107398	0	4	4	0	0	0.6537	3750	0.333333
E1.ALPHA.2	1	6	8.5035	0.0226321	0.117599	0	6.66667	6	0	0	0.687354	3527458	0.298246
EBF1	2	1	1	0	1	0	1	1	0	0	1	0	0
EBF2	2	3	13.7517	0.0139615	0.072718	0	1.33333	3	0	0	0.468677	164090	0.333333
EIL3	2	1	1.5	0	0.666667	0	2	1	0	0	0.75	0	0
EIN2	2	3	7.55594	0.00712058	0.132346	0	4.66667	3	0	0	0.726836	310484	0.458333
EMB2024.1	1	1	7.46154	0	0.134021	0	11	1	0	0	0.730769	0	0
EMB2024.2	1	6	7.36364	0.0148145	0.135802	0	12.6667	6	0	0	0.734848	570910	0.333333
EMB2024.3	1	1	8.44755	0	0.118377	0	5	1	0	0	0.689685	0	0
EMB3003.2	1	3	7.58042	0.0113097	0.131919	0	5.66667	3	0	0	0.725816	34190	0.333333
ENOC	1	2	11.2238	0.0139369	0.0890966	0	2.5	2	0	0	0.574009	5072304	0.5
ERF1	2	3	8.31119	0.048651	0.12032	0	3	3	0	0	0.695367	17757174	0.333333
ERF110	2	5	6.7028	0.0034009	0.149191	0	8.8	5	0	0	0.762383	572932	0.52
EXPA1	2	2	11.8357	0.000393	0.0844904	0	3.5	2	0	0	0.548514	96	0.625
EXPA13	2	1	8.7028	0	0.114906	0	3	1	0	0	0.67905	0	0
EXPA14	2	1	1	0	1	0	1	1	0	0	1	0	0
EXPA15	2	6	7.61888	0.0121459	0.131253	0	6.83333	6	0	0	0.724213	899528	0.388889
EXPA4	2	1	1	0	1	0	1	1	0	0	1	0	0
EXPA6	2	2	11.0455	0.000687	0.090535	0	4	2	0	0	0.581439	1180772	0.6
EXPB3	2	11	6.46503	0.0672384	0.154678	0	6.54545	11	0	0	0.77229	9042430	0.241107
FBA1	1	3	8.83217	0.000971	0.113222	0	5.66667	3	0	0	0.67366	106806	0.466667
FK.1	2	1	2	0	0.5	0	2	1	0	0	0.666667	0	0
G6PD2.1	1	2	9.27273	0.0344743	0.107843	0	3	2	0	0	0.655303	12680730	0.5
GA2	2	2	8.51399	3.66e-05	0.117454	0	3	2	0	0	0.686917	112	0.666667
GAE3	1	1	1	0	1	0	1	1	0	0	1	0	0
GALK	1	6	7.39161	0.000948	0.135289	0	16.8333	6	0	0	0.733683	13240	0.479798
GAPC1	1	4	10.8531	0.103214	0.0921392	0	4	4	0	0	0.589452	1967522	0.375
GAPC1.2	1	1	12	0	0.0833333	0	2	1	0	0	0.541667	0	0
GAPC1.4	1	1	1	0	1	0	1	1	0	0	1	0	0
GAPC1.5	1	1	1.66667	0	0.6	0	3	1	0	0	0.666667	0	0
GAPC2	1	3	7.91608	0.00819358	0.126325	0	6.33333	3	0	0	0.71183	312648	0.484848
GAPC2.1	1	7	7.38462	0.00619472	0.135417	0	14.7143	7	0	0	0.733974	69570	0.415584
GAPCP.2	1	1	12.2937	0	0.0813424	0	2	1	0	0	0.529429	0	0
GAUT1	1	1	8.68531	0	0.115137	0	2	1	0	0	0.679779	0	0
GAUT1.1	1	4	7.52448	0.00552757	0.1329	0	13.75	4	0	0	0.728147	31192	0.53125
GAUT11	1	2	7.44056	3.27e-05	0.134399	0	9	2	0	0	0.731643	44	0.727273
GAUT12.1	1	1	8.44755	0	0.118377	0	5	1	0	0	0.689685	0	0
GAUT4	1	6	8.46853	0.010533	0.118084	0	8.16667	6	0	0	0.688811	3088414	0.311594
GAUT6.2	1	2	7.82517	0.0139369	0.127793	0	2.5	2	0	0	0.715618	40512	0.5
GAUT7	1	2	9.53147	0.000572	0.104916	0	6.5	2	0	0	0.644522	36600	0.55
GAUT7.2	1	2	7.62238	0.00268208	0.131193	0	10.5	2	0	0	0.724068	9844	0.5
GH9A1	1	1	12.035	0	0.0830912	0	3	1	0	0	0.54021	0	0
GH9A1.4	1	4	7.58741	0.0537062	0.131797	0	8.75	4	0	0	0.725524	4418904	0.369048
GH9A1.5	1	1	10.965	0	0.091199	0	4	1	0	0	0.58479	0	0
GH9B18	2	2	1.8	0.1	0.555556	0	2.5	2	0	0	0.733333	4	0.75
GH9C1	2	10	6.96853	0.0220529	0.143502	0	6.8	10	0	0	0.751311	1522724	0.322222
GID1C	2	1	1	0	1	0	1	1	0	0	1	0	0
HCEF1	1	3	9.02098	0.000251	0.110853	0	5.33333	3	0	0	0.665793	252	0.481481
HXK1.3	1	1	10.8951	0	0.0917843	0	3	1	0	0	0.587704	0	0
HXK3	1	2	1.8	0.1	0.555556	0	2.5	2	0	0	0.733333	4	0.75
HYD1	2	21	6.56993	0.116407	0.152209	0	6.28571	21	0	0	0.76792	12710546	0.251701
ILL6	2	3	6.84266	0.0216277	0.146142	0	6.66667	3	0	0	0.756556	77852	0.435897
ILR1	2	1	1.75	0	0.571429	0	4	1	0	0	0.625	0	0
IPT2	2	1	10.528	0	0.0949851	0	2	1	0	0	0.603001	0	0
ISA3.1	1	8	6.76923	0.0134993	0.147727	0	8.75	8	0	0	0.759615	1133096	0.31
JAR1	2	2	12.2133	0.00699301	0.081878	0	1.5	2	0	0	0.53278	2536154	0.5
LOS2	1	7	8.32168	0.0492808	0.120168	0	11.1429	7	0	0	0.69493	17445450	0.307359
LOX1	2	10	7.98951	0.0179619	0.125164	0	4.5	10	0	0	0.70877	786646	0.291667
LOX2	2	1	1	0	1	0	1	1	0	0	1	0	0
LOX5	2	3	9.8986	0.00701016	0.101024	0	3.66667	3	0	0	0.629225	1052816	0.533333
LPD1.1	1	4	7.27273	0.00646313	0.1375	0	13	4	0	0	0.738636	711658	0.363636
LTA3	1	7	8.90909	0.0248043	0.112245	0	5	7	0	0	0.670455	1643396	0.235294
LTA3.1	1	1	8.27972	0	0.120777	0	6	1	0	0	0.696678	0	0
MDH.1	1	2	7.71329	0.00157441	0.129646	0	9	2	0	0	0.72028	8968	0.533333
mMDH1.1	1	4	8.24476	0.000852	0.121289	0	11	4	0	0	0.698135	111968	0.5
NPH4.ARF7.	2	12	7.01748	0.0878887	0.142501	0	5.33333	12	0	0	0.749272	8219508	0.19697
NPR1	2	4	7.66783	0.0140301	0.130415	0	3	4	0	0	0.722174	177298	0.285714
PAL2	2	1	8.57692	0	0.116592	0	3	1	0	0	0.684295	0	0
PCK1	1	1	8.66434	0	0.115416	0	4	1	0	0	0.680653	0	0
PDH.E1.ALPHA	1	1	7.7972	0	0.128251	0	5	1	0	0	0.716783	0	0
PDH.E1.ALPHA.1	1	1	8.67832	0	0.11523	0	15	1	0	0	0.68007	0	0
PFK2	1	3	10.0769	0.0267443	0.0992366	0	4.66667	3	0	0	0.621795	7087146	0.366667
PFK2.1	1	2	7.40559	0.0010657	0.135033	0	2.5	2	0	0	0.7331	16270	0.75
PFK3	1	2	8.9021	0.00984684	0.112333	0	3.5	2	0	0	0.670746	7294	0.5
PFK3.2	1	1	8.34266	0	0.119866	0	2	1	0	0	0.694056	0	0
PFK3.3	1	1	1.66667	0	0.6	0	3	1	0	0	0.666667	0	0
PFK4.2	1	1	1.5	0	0.666667	0	2	1	0	0	0.75	0	0
PFK5	1	5	7.48252	0.000922	0.133645	0	4.2	5	0	0	0.729895	1852	0.533333
PFK6	1	1	8.01399	0	0.124782	0	12	1	0	0	0.707751	0	0
PGI1	1	2	8.6014	0.0313316	0.11626	0	9	2	0	0	0.683275	1161336	0.5
PGK	1	7	7.16783	0.016568	0.139512	0	16.8571	7	0	0	0.743007	4077682	0.377551
PGK.1	1	1	1.66667	0	0.6	0	3	1	0	0	0.666667	0	0
PGK1.1	1	1	8.62238	0	0.115977	0	17	1	0	0	0.682401	0	0
PHS2	1	5	6.74126	0.0307919	0.14834	0	9.6	5	0	0	0.760781	2423182	0.318519
PHS2.1	1	1	1	0	1	0	1	1	0	0	1	0	0
PIN1	2	3	1.66667	0.733333	0.6	0	1.66667	3	0	0	0.866667	22	0.333333
PIN3	2	1	1	0	1	0	1	1	0	0	1	0	0
PKP.ALPHA.2	1	3	10.3077	0.0158421	0.0970149	0	4.33333	3	0	0	0.612179	469056	0.333333
PKP.BETA1	1	1	1	0	1	0	1	1	0	0	1	0	0
PKP.BETA1.1	1	7	7.1958	0.0353127	0.13897	0	10	7	0	0	0.741841	1672648	0.225
PKp3.2	1	1	7.46154	0	0.134021	0	11	1	0	0	0.730769	0	0
PMDH2	1	6	6.65734	0.0182172	0.15021	0	8.33333	6	0	0	0.764277	4207170	0.333333
PME2	1	2	7.94406	0.000132	0.12588	0	7	2	0	0	0.710664	452	0.6
PME2.1	1	4	6.3007	0.105561	0.158713	0	14.5	4	0	0	0.779138	13208382	0.409091
PME44	1	6	8.2028	0.00300415	0.12191	0	8.83333	6	0	0	0.699883	347902	0.34058
QUA1.1	1	2	8.67832	0.00154471	0.11523	0	8.5	2	0	0	0.68007	495712	0.625
QUA1.2	1	1	1.66667	0	0.6	0	3	1	0	0	0.666667	0	0
RPE.1	1	2	8.81818	0.000783	0.113402	0	7	2	0	0	0.674242	127720	0.545455
RPI2	1	6	9.11189	0.15178	0.109747	0	3.66667	6	0	0	0.662005	2704784	0.205128
SAM.2.1	2	9	9.13636	0.0448969	0.109453	0	5	9	0	0	0.660985	21159602	0.25
SBE2.1	1	1	14.7483	0	0.0678046	0	3	1	0	0	0.427156	0	0
SBE2.2	1	1	1	0	1	0	1	1	0	0	1	0	0
SBE2.2.1	1	2	1	1	1	0	1	2	0	0	1	2	0
SDH1.1.1	1	1	1	0	1	0	1	1	0	0	1	0	0
SDH2.2	1	3	6.86713	0.00685097	0.145621	0	8.66667	3	0	0	0.755536	44944	0.425926
SIP1.1	1	1	8.62238	0	0.115977	0	17	1	0	0	0.682401	0	0
SIP1.2	1	8	6.59441	0.04049	0.151644	0	10	8	0	0	0.7669	9110122	0.310345
SPS1F.2	1	1	14.7483	0	0.0678046	0	3	1	0	0	0.427156	0	0
SPS3F	1	1	1	0	1	0	1	1	0	0	1	0	0
SS2	1	1	7.43357	0	0.134525	0	11	1	0	0	0.731935	0	0
SSI1.2	1	7	7	0.00349221	0.142857	0	6.28571	7	0	0	0.75	11348	0.330357
STS	1	13	5.87413	0.34642	0.170238	0	6.76923	13	0	0	0.796911	26809296	0.206044
SUS1	1	3	8.55944	0.000233	0.11683	0	13.3333	3	0	0	0.685023	872	0.536232
SUS3	1	10	6.57343	0.0393701	0.152128	0	9.7	10	0	0	0.767774	10106480	0.29
SUS4	1	7	8.32168	0.0492808	0.120168	0	11.1429	7	0	0	0.69493	17445450	0.307359
SUS6.2	1	1	1	0	1	0	1	1	0	0	1	0	0
TIM	1	1	1	0	1	0	1	1	0	0	1	0	0
TPI	1	3	12.7413	0.00249867	0.0784852	0	4.33333	3	0	0	0.510781	164042	0.666667
TPS5	1	3	12.7413	0.00249867	0.0784852	0	4.33333	3	0	0	0.510781	164042	0.666667
TPS5.1	1	1	1.66667	0	0.6	0	3	1	0	0	0.666667	0	0
TPS7.2	1	4	7.53147	0.00191786	0.132776	0	12	4	0	0	0.727855	23242	0.478261
TPS9	1	1	1	0	1	0	1	1	0	0	1	0	0
ATCS	1	2	7.34965	0.000256	0.136061	0	8.5	2	0	0	0.735431	652	0.625
TSA1	2	12	6.36713	0.142392	0.157057	0	6.66667	12	0	0	0.776369	25740136	0.209877
UGE1	1	1	9.65035	0	0.103623	0	2	1	0	0	0.639569	0	0
UGE1.1	1	5	7.34965	0.0206935	0.136061	0	8.2	5	0	0	0.735431	152044	0.313043
UGE1.2	1	1	7.74126	0	0.129178	0	14	1	0	0	0.719114	0	0
UGT74D1	2	1	1	0	1	0	1	1	0	0	1	0	0
UGT74F2	2	2	13.7448	0.00699301	0.072755	0	2.5	2	0	0	0.468969	82040	0.5
X1AAO3	2	1	1	0	1	0	1	1	0	0	1	0	0
X1ABA1	2	1	13.7517	0	0.072718	0	4	1	0	0	0.468677	0	0
X1ABF2	2	7	9.13636	0.0757763	0.109453	0	4.85714	7	0	0	0.660985	23623898	0.241071
X1ACS12	2	1	10.1084	0	0.0989277	0	6	1	0	0	0.620484	0	0
X1AHP4	2	1	1	0	1	0	1	1	0	0	1	0	0
X1AUX1	2	3	1	1	1	0	1	3	0	0	1	6	0
X1CIPK3	2	5	11.7937	0.0410502	0.084791	0	3	5	0	0	0.550262	820046	0.4
X1CKX7	2	1	1	0	1	0	1	1	0	0	1	0	0
X1CYP707A1	2	1	8.63986	0	0.115743	0	5	1	0	0	0.681672	0	0
X1DWF4	2	8	7.82867	0.0116783	0.127736	0	6.125	8	0	0	0.715472	2955694	0.341667
X1EXPA10	2	3	6.78671	0.0023776	0.147347	0	5.66667	3	0	0	0.758887	556522	0.424242
X1GA2OX6	2	5	11.7867	0.0478469	0.0848413	0	3.4	5	0	0	0.550554	902046	0.342857
X1GA3OX1	2	1	1.5	0	0.666667	0	2	1	0	0	0.75	0	0
X1GAI	2	9	8.04545	0.018109	0.124294	0	4.44444	9	0	0	0.706439	661818	0.344444
X1GH3.3	2	3	7.43007	0.000193	0.134588	0	7.66667	3	0	0	0.73208	3294	0.606061
X1GH9A1	2	2	8.37413	1.73e-05	0.119415	0	5.5	2	0	0	0.692745	52	0.75
X1HAB1	2	2	1	1	1	0	1	2	0	0	1	2	0
X1ILL3	2	2	6.89161	0.00031	0.145104	0	4	2	0	0	0.754516	15246	0.75
X1ILR3	2	2	2.33333	0.333333	0.428571	0	1.5	2	0	0	0.733333	10	0.5
X1JAZ3	2	1	1	0	1	0	1	1	0	0	1	0	0
X1JMT	2	1	1	0	1	0	1	1	0	0	1	0	0
X1LAX3	2	3	7.97552	0.00125916	0.125384	0	7.33333	3	0	0	0.709353	327272	0.575758
X1NCED3	2	2	1.33333	0.666667	0.75	0	1.5	2	0	0	0.888889	4	0.5
X1NIT4	2	13	6.09441	0.240921	0.164085	0	8	13	0	0	0.787733	12475372	0.269231
X1OPR3	2	6	8.07343	0.001921	0.123863	0	4.83333	6	0	0	0.705274	3044	0.383333
X1PDLP2	2	1	9.90559	0	0.100953	0	7	1	0	0	0.628934	0	0
X1PDLP3	2	2	1	1	1	0	1	2	0	0	1	2	0
X1PKL	2	2	8.62587	0.000728	0.11593	0	7	2	0	0	0.682255	73070	0.666667
X1PYL4	2	7	7.6049	0.00993488	0.131494	0	7.28571	7	0	0	0.724796	838788	0.419048
X1SMT1	2	9	6.0035	0.430645	0.16657	0	3.33333	9	0	0	0.791521	47644450	0.166667
X1SPY	2	2	11.0035	0.00699301	0.0908802	0	3.5	2	0	0	0.583188	3103540	0.5
X1TAR2	2	1	1	0	1	0	1	1	0	0	1	0	0
X1TCH4	2	2	7.73776	0.00348424	0.129236	0	5.5	2	0	0	0.71926	57304	0.5625
X1TGA4	2	5	7.11538	0.00092	0.140541	0	7	5	0	0	0.745192	12848	0.545455
X1TIR1	2	1	1	0	1	0	1	1	0	0	1	0	0
X1XTH24	2	2	7.68881	0.00699301	0.130059	0	2	2	0	0	0.7213	41832	0.5
X1XTH28	2	1	1.75	0	0.571429	0	4	1	0	0	0.625	0	0
X1XTH8	2	3	1.4	0.5	0.714286	0	2	3	0	0	0.866667	14	0.5
X1YUC2	2	1	1	0	1	0	1	1	0	0	1	0	0
X2ABA3	2	2	8.45804	0.000104	0.118231	0	2.5	2	0	0	0.689248	148	0.5
X2ABF2	2	2	9.37413	4.72e-05	0.106677	0	4.5	2	0	0	0.651078	64	0.583333
X2ACS10	2	1	1.75	0	0.571429	0	4	1	0	0	0.625	0	0
X2ACS12	2	1	1	0	1	0	1	1	0	0	1	0	0
X2APT5	2	15	7.68182	0.0629302	0.130178	0	5.73333	15	0	0	0.721591	16024560	0.249123
X2ARR9	2	1	1.5	0	0.666667	0	2	1	0	0	0.75	0	0
X2AUX1	2	1	9.5	0	0.105263	0	6	1	0	0	0.645833	0	0
X2BES1	2	2	7.34615	0.00699301	0.136126	0	4.5	2	0	0	0.735577	55738	0.5
X2CYP707A1	2	2	1	1	1	0	1	2	0	0	1	2	0
X2DWF4	2	5	6.54196	0.0179516	0.152859	0	8.8	5	0	0	0.769085	1687898	0.39
X2GA1	2	6	6.46503	0.103764	0.154678	0	3.33333	6	0	0	0.77229	16616950	0.291667
X2GA20OX1	2	1	1	0	1	0	1	1	0	0	1	0	0
X2GA2OX8	2	1	3	0	0.333333	0	2	1	0	0	0.6	0	0
X2GH3.1	2	7	6.54196	0.0100626	0.152859	0	7.85714	7	0	0	0.769085	2103680	0.342857
X2GH3.3	2	2	7.34615	0.00179844	0.136126	0	5	2	0	0	0.735577	23018	0.571429
X2GH9A1	2	1	1	0	1	0	1	1	0	0	1	0	0
X2HAB1	2	2	8.81469	0.00699301	0.113447	0	1.5	2	0	0	0.674388	20258	0.5
X2ILL3	2	2	6.86364	0.000509	0.145695	0	10	2	0	0	0.755682	16576	0.75
X2JAZ3	2	1	1	0	1	0	1	1	0	0	1	0	0
X2JMT	2	1	8.52098	0	0.117357	0	3	1	0	0	0.686626	0	0
X2KEG	2	3	10.2413	0.0277512	0.0976443	0	1.66667	3	0	0	0.614948	10144598	0.333333
X2LAX1	2	6	9.38811	0.0306035	0.106518	0	2.16667	6	0	0	0.650495	1090406	0.194444
X2LAX3	2	10	7.83566	0.021609	0.127622	0	5.9	10	0	0	0.715181	3658580	0.326667
X2NIT4	2	2	7.55594	0.00348424	0.132346	0	3	2	0	0	0.726836	37566	0.666667
X2OPR3	2	10	8.54895	0.0379165	0.116973	0	3.4	10	0	0	0.68546	395654	0.218182
X2PDLP2	2	2	8.63986	0.000818	0.115743	0	5	2	0	0	0.681672	73150	0.571429
X2PDLP3	2	3	9.89161	0.00727195	0.101096	0	3.33333	3	0	0	0.629516	563270	0.388889
X2PKL	2	12	7.70979	0.0890394	0.129705	0	5.41667	12	0	0	0.720425	10533118	0.232456
X2PYL4	2	3	7.17832	0.000622	0.139308	0	5	3	0	0	0.74257	14822	0.5
X2SMT1	2	1	13.7517	0	0.072718	0	4	1	0	0	0.468677	0	0
X2TCH4	2	4	6.83566	0.00181337	0.146292	0	8.5	4	0	0	0.756847	81120	0.576923
X2TCH4.1	2	2	7.73776	0.00348424	0.129236	0	5.5	2	0	0	0.71926	57304	0.5625
X2TGA4	2	5	7.45105	0.0141978	0.134209	0	4.4	5	0	0	0.731206	538814	0.377778
X2TIR1	2	6	5.84266	0.372995	0.171155	0	6.16667	6	0	0	0.798223	36102038	0.234848
X2XTH24	2	1	1.75	0	0.571429	0	4	1	0	0	0.625	0	0
X2XTR6	2	3	8.17832	0.00780598	0.122274	0	3.66667	3	0	0	0.700903	32660	0.444444
X3AUX1	2	14	6.6049	0.123653	0.151403	0	6.57143	14	0	0	0.766463	16137976	0.242236
X3BRI1	2	5	6.8007	0.00936631	0.147044	0	5.4	5	0	0	0.758304	151682	0.275
X3CIPK3	2	3	6.41608	0.0364476	0.155858	0	5	3	0	0	0.77433	5398974	0.4
X3DWF4	2	6	7.28322	0.0214361	0.137302	0	4.66667	6	0	0	0.738199	1121462	0.305556
X3GH9A1	2	8	6.9965	0.263972	0.142929	0	4.625	8	0	0	0.750146	5707050	0.213235
X3HAB1	2	4	7.45105	0.00165858	0.134209	0	5.25	4	0	0	0.731206	487852	0.425
X3PDLP2	2	5	10.0455	0.00341522	0.0995475	0	3.2	5	0	0	0.623106	1686	0.314286
X3PDLP3	2	9	8.18531	0.0567837	0.12217	0	4.44444	9	0	0	0.700612	4838790	0.246032
X3TAR2	2	2	10.9545	0.00193018	0.0912863	0	5.5	2	0	0	0.585227	3103550	0.642857
X3TCH4	2	4	6.83566	0.00181337	0.146292	0	8.5	4	0	0	0.756847	81120	0.576923
X3TIR1	2	11	6.87762	0.0536946	0.145399	0	6.72727	11	0	0	0.755099	16955734	0.272727
X4CIPK3	2	2	8.58392	0.00699301	0.116497	0	3	2	0	0	0.684003	2538654	0.5
X4PDLP3	2	8	8.31119	0.130469	0.12032	0	5.125	8	0	0	0.695367	2761590	0.257812
X4TCH4	2	4	8.15734	0.00223881	0.122589	0	4	4	0	0	0.701777	61238	0.428571
X5PDLP3	2	1	10.1084	0	0.0989277	0	6	1	0	0	0.620484	0	0
X6PDLP3	2	5	8.61189	0.00763085	0.116119	0	4.4	5	0	0	0.682838	172584	0.425
X7MPB2C	2	2	7.55594	0.00348424	0.132346	0	3	2	0	0	0.726836	37566	0.666667
XTH1	2	2	10.9545	0.00193018	0.0912863	0	5.5	2	0	0	0.585227	3103550	0.642857
XTH25	2	1	9.5	0	0.105263	0	6	1	0	0	0.645833	0	0
XTH32	2	3	7.3951	0.00295428	0.135225	0	5.33333	3	0	0	0.733537	101726	0.481481
XTH4	2	19	6.64685	0.0554827	0.150447	0	5.89474	19	0	0	0.764714	5773380	0.27193
XTH5	2	18	6.66084	0.0435732	0.150131	0	6.27778	18	0	0	0.764132	5938512	0.310458
XTH9	2	16	6.61189	0.086547	0.151243	0	6.75	16	0	0	0.766171	11573338	0.261364
XYL4.1	1	6	7.14685	0.0141946	0.139922	0	14.1667	6	0	0	0.743881	1836726	0.39899
YUC6	2	3	13.7238	2.45e-05	0.0728662	0	3	3	0	0	0.469843	6	1
YUC7	2	1	1	0	1	0	1	1	0	0	1	0	0

## Sheet: Edge
Name	Interaction	EdgeBetweenness	shared interaction
SUS4 (Positive) ARF8	Positive	2165.82	Positive
DPE1.1 (Positive) NPH4.ARF7.	Positive	1272.99	Positive
ATSPS4F.1 (Positive) X2TIR1	Positive	814.84	Positive
PGK (Positive) ARF8	Positive	1377.07	Positive
GAPCP.2 (Positive) ARF6	Positive	572	Positive
PFK6 (Negative) NPH4.ARF7.	Negative	572	Negative
UGE1.1 (Positive) NPH4.ARF7.	Positive	468.61	Positive
ATSPS4F.1 (Positive) ATSLY1	Positive	580.148	Positive
SPS3F (Positive) CTR1	Positive	2	Positive
SPS1F.2 (Negative) EBF2	Negative	572	Negative
AMY1 (Positive) FK.1	Positive	6	Positive
AMY1 (Positive) X1NCED3	Positive	8	Positive
GH9A1 (Negative) CSN6A	Negative	572	Negative
BGLU11 (Positive) X1AHP4	Positive	2	Positive
ATTPPA (Positive) ARF9	Positive	10	Positive
ATTPPA (Negative) X1XTH8	Negative	12	Negative
ATTPPA (Negative) GH9B18	Negative	8	Negative
PFK2 (Positive) X1ABF2	Positive	2720.79	Positive
PFK2 (Negative) BSK1	Negative	1608.33	Negative
PFK2 (Negative) EXPA6	Negative	602.723	Negative
SBE2.2 (Positive) X2JAZ3	Positive	2	Positive
BAM2 (Negative) UGT74F2	Negative	572	Negative
ADH1 (Positive) X2ACS12	Positive	2	Positive
BGAL17 (Positive) X2GA2OX8	Positive	12	Positive
BGAL17 (Negative) PIN1	Negative	20	Negative
cICDH.1 (Positive) X1ABA1	Positive	572	Positive
cICDH.1 (Positive) X2SMT1	Positive	572	Positive
cICDH.1 (Positive) X1GA2OX6	Positive	2820	Positive
cICDH.1 (Negative) UGT74F2	Negative	1140	Negative
RPI2 (Positive) CYCD3.3	Positive	11172	Positive
RPI2 (Positive) CYCD4.1	Positive	2932.84	Positive
RPI2 (Positive) X1ACS12	Positive	572	Positive
RPI2 (Positive) X3PDLP2	Positive	483.298	Positive
RPI2 (Positive) X4PDLP3	Positive	9583.05	Positive
RPI2 (Positive) X5PDLP3	Positive	572	Positive
Contig13481..endo (Positive) X3PDLP3	Positive	572	Positive
TPS5 (Positive) X1CIPK3	Positive	392.333	Positive
TPS5 (Positive) X1GA2OX6	Positive	395	Positive
TPS5 (Positive) YUC6	Positive	192	Positive
ATSPS4F (Negative) PIN1	Negative	12	Negative
CWINV2 (Positive) X1ILR3	Positive	20	Positive
CWINV2 (Negative) PIN1	Negative	24	Negative
AT1G62660 (Positive) X2OPR3	Positive	573.427	Positive
AT1G62660 (Positive) X3PDLP2	Positive	121.701	Positive
SBE2.2.1 (Positive) X1GA3OX1	Positive	4	Positive
SBE2.2.1 (Positive) X2ARR9	Positive	4	Positive
BGLU12 (Positive) X2OPR3	Positive	235.603	Positive
BGLU12 (Positive) X3PDLP2	Positive	229.14	Positive
BGLU12 (Positive) X4PDLP3	Positive	580.489	Positive
BGLU40 (Positive) X1CIPK3	Positive	392.333	Positive
BGLU40 (Positive) X1GA2OX6	Positive	395	Positive
BGLU40 (Positive) YUC6	Positive	192	Positive
AGAL2.1 (Positive) EBF1	Positive	2	Positive
TPS9 (Negative) X1TIR1	Negative	2	Negative
BGLU47 (Positive) X2OPR3	Positive	572	Positive
GAPC1 (Positive) X1CIPK3	Positive	3823	Positive
GAPC1 (Positive) CYCD3.3	Positive	8876	Positive
GAPC1 (Positive) X1GA2OX6	Positive	4367	Positive
GAPC1 (Positive) EXPA1	Positive	332	Positive
DPE1 (Positive) CKX1	Positive	2	Positive
GAUT7 (Positive) X2OPR3	Positive	591.898	Positive
GAUT7 (Positive) X2PDLP3	Positive	73.3717	Positive
AT3G13930 (Positive) X1CKX7	Positive	2	Positive
TPI (Positive) X1CIPK3	Positive	392.333	Positive
TPI (Positive) X1GA2OX6	Positive	395	Positive
TPI (Positive) YUC6	Positive	192	Positive
AT2G34590 (Positive) X2OPR3	Positive	331.328	Positive
AT2G34590 (Positive) X3PDLP2	Positive	172.909	Positive
AT2G34590 (Positive) X6PDLP3	Positive	308.927	Positive
SBE2.1 (Positive) EBF2	Positive	572	Positive
LTA3 (Positive) X1PKL	Positive	118.877	Positive
LTA3 (Positive) X2OPR3	Positive	257.417	Positive
LTA3 (Positive) X1PDLP2	Positive	572	Positive
LTA3 (Positive) X2PDLP3	Positive	1112.1	Positive
LTA3 (Positive) X3PDLP3	Positive	1730.59	Positive
LTA3 (Positive) X2PDLP2	Positive	176.374	Positive
LTA3 (Positive) X4PDLP3	Positive	648.24	Positive
AT5G20950.1 (Positive) X2PDLP3	Positive	572	Positive
UGE1 (Positive) AHP2	Positive	572	Positive
BGLU17 (Positive) X2OPR3	Positive	573.427	Positive
BGLU17 (Positive) X3PDLP2	Positive	121.701	Positive
DPE2 (Positive) X1ILR3	Positive	12	Positive
HXK3 (Negative) X1XTH8	Negative	8	Negative
HXK3 (Negative) GH9B18	Negative	6	Negative
ATBETAFRUCT4 (Positive) CYCD4.1	Positive	3250	Positive
ATBETAFRUCT4 (Positive) X1PKL	Positive	571.753	Positive
ATBETAFRUCT4 (Positive) X2OPR3	Positive	3109.82	Positive
ATBETAFRUCT4 (Positive) X3PDLP3	Positive	466.89	Positive
ATBETAFRUCT4 (Positive) X4PDLP3	Positive	3196.79	Positive
ATBETAFRUCT4 (Positive) X6PDLP3	Positive	1031.77	Positive
ATBETAFRUCT4 (Negative) X3GH9A1	Negative	11047	Negative
GAE3 (Positive) X2GA20OX1	Positive	2	Positive
APL2 (Positive) X1CIPK3	Positive	2264	Positive
APL2 (Positive) EBF2	Positive	1704	Positive
BGLU46 (Positive) X2OPR3	Positive	304.977	Positive
BGLU46 (Positive) X6PDLP3	Positive	275.536	Positive
AT1G62660.1 (Positive) X3BRI1	Positive	97.5759	Positive
AT1G62660.1 (Positive) TSA1	Positive	483.229	Positive
AT1G62660.1 (Negative) X1EXPA10	Negative	72.2281	Negative
TIM (Positive) UGT74D1	Positive	2	Positive
PDH.E1.ALPHA (Positive) X3BRI1	Positive	572	Positive
PFK3 (Negative) ERF1	Negative	1248.61	Negative
PFK3 (Positive) AT4G26410	Positive	928.621	Positive
PHS2 (Positive) NPH4.ARF7.	Positive	1722.59	Positive
PHS2 (Negative) NPR1	Negative	1214.97	Negative
PHS2 (Negative) ARR3	Negative	640.884	Negative
PHS2 (Positive) EXPB3	Positive	1798.58	Positive
PHS2 (Negative) GH9C1	Negative	214.672	Negative
ISA3.1 (Negative) X3HAB1	Negative	211.286	Negative
ISA3.1 (Negative) COI1	Negative	244.275	Negative
ISA3.1 (Negative) X1NIT4	Negative	771.307	Negative
ISA3.1 (Positive) X1GH3.3	Positive	125.999	Positive
ISA3.1 (Positive) X3TIR1	Positive	180.42	Positive
ISA3.1 (Positive) NPH4.ARF7.	Positive	725.056	Positive
ISA3.1 (Negative) X2TGA4	Negative	387.827	Negative
ISA3.1 (Negative) GH9C1	Negative	126.48	Negative
PKP.BETA1 (Positive) X1JMT	Positive	2	Positive
GAUT1 (Negative) X1XTH24	Negative	572	Negative
BGLU12.1 (Positive) X1SMT1	Positive	818.991	Positive
BGLU12.1 (Positive) X2GA1	Positive	6571.94	Positive
BGLU12.1 (Positive) ABCB1	Positive	6154.78	Positive
AT5G20950.2 (Negative) COI1	Negative	572	Negative
ADG1 (Negative) X3CIPK3	Negative	3104.84	Negative
ADG1 (Positive) X1SMT1	Positive	32798.3	Positive
ADG1 (Positive) X2GA1	Positive	887.613	Positive
ADG1 (Positive) X1ILL3	Positive	443.85	Positive
ADG1 (Positive) X2TIR1	Positive	29457.3	Positive
AT3G56310 (Negative) X1NIT4	Negative	451.921	Negative
AT3G56310 (Positive) X1GH3.3	Positive	152.299	Positive
AT3G56310 (Positive) X2GH3.1	Positive	477.051	Positive
AT3G56310 (Positive) X3TIR1	Positive	280.4	Positive
AT3G56310 (Positive) NPH4.ARF7.	Positive	1722.25	Positive
AT3G56310 (Positive) EXPB3	Positive	1361.05	Positive
AT3G56310 (Negative) GH9C1	Negative	138.681	Negative
LTA3.1 (Positive) X3DWF4	Positive	572	Positive
BGLU13 (Positive) X2GA1	Positive	500.29	Positive
BGLU13 (Positive) X1ILL3	Positive	178.676	Positive
BGLU13 (Positive) X2TIR1	Positive	722.69	Positive
UGE1.1 (Positive) X3DWF4	Positive	187.009	Positive
UGE1.1 (Negative) COI1	Negative	1387.16	Negative
UGE1.1 (Negative) XTH32	Negative	241.794	Negative
UGE1.1 (Negative) X3GH9A1	Negative	1660.89	Negative
AT5G43330 (Positive) X1SMT1	Positive	572	Positive
PCK1 (Negative) NPR1	Negative	572	Negative
DPE1.1 (Negative) X2DWF4	Negative	1366.25	Negative
DPE1.1 (Positive) X3DWF4	Positive	1339.12	Positive
DPE1.1 (Negative) X1TCH4	Negative	853	Negative
DPE1.1 (Negative) COI1	Negative	460.739	Negative
DPE1.1 (Negative) X1NIT4	Negative	1394.48	Negative
DPE1.1 (Negative) ARR3	Negative	1377.43	Negative
DPE1.1 (Negative) XTH32	Negative	614.106	Negative
DPE1.1 (Negative) X2TCH4.1	Negative	853	Negative
EMB2024.1 (Positive) EXPB3	Positive	572	Positive
SS2 (Negative) ARR3	Negative	572	Negative
CSLD5 (Negative) X3CIPK3	Negative	2898.58	Negative
CSLD5 (Positive) X2BES1	Positive	1140	Positive
CSLD5 (Positive) X3BRI1	Positive	546.512	Positive
CSLD5 (Positive) TSA1	Positive	1478.74	Positive
CSLD5 (Positive) X2TIR1	Positive	2711.53	Positive
CSLD5 (Positive) X2GH3.3	Positive	629.726	Positive
CSLD5 (Negative) X1EXPA10	Negative	491.054	Negative
CSLD5 (Positive) EXPB3	Positive	3507.71	Positive
ATBETAFRUCT4.1 (Positive) X3DWF4	Positive	625.712	Positive
ATBETAFRUCT4.1 (Negative) COI1	Negative	1134.42	Negative
ATBETAFRUCT4.1 (Negative) X1NIT4	Negative	16196.2	Negative
ATBETAFRUCT4.1 (Positive) X3TIR1	Positive	1372.36	Positive
ATBETAFRUCT4.1 (Positive) NPH4.ARF7.	Positive	671.691	Positive
ATBETAFRUCT4.1 (Negative) X3GH9A1	Negative	19162	Negative
ATBETAFRUCT4.1 (Negative) GH9C1	Negative	1376.18	Negative
ATSPS4F.1 (Positive) X2GA1	Positive	7548	Positive
ATSPS4F.1 (Positive) TSA1	Positive	7988.02	Positive
SUS6.2 (Positive) LOX2	Positive	2	Positive
AT3G29320 (Positive) X2GA1	Positive	559.852	Positive
AT3G29320 (Positive) ATSLY1	Positive	263.138	Positive
PME2 (Negative) X3HAB1	Negative	122.537	Negative
PME2 (Negative) GH9C1	Negative	470.965	Negative
AT4G16155.1 (Positive) X1TAR2	Positive	2	Positive
GAUT11 (Positive) X2GH3.1	Positive	192.375	Positive
GAUT11 (Positive) EXPB3	Positive	384.954	Positive
BGLU46.1 (Negative) X1TCH4	Negative	287	Negative
BGLU46.1 (Negative) X2TCH4.1	Negative	287	Negative
AT3G02360 (Positive) X1SMT1	Positive	1351.7	Positive
AT3G02360 (Positive) X2GA1	Positive	1419.98	Positive
AT3G02360 (Negative) X1XTH24	Negative	1140	Negative
SDH2.2 (Negative) X2PYL4	Negative	377.015	Negative
SDH2.2 (Positive) X1SMT1	Positive	906.322	Positive
SDH2.2 (Positive) ABCB1	Positive	405.508	Positive
ATCS.1 (Negative) X2NIT4	Negative	287	Negative
ATCS.1 (Positive) X7MPB2C	Positive	287	Positive
DPE2.1 (Positive) X3DWF4	Positive	381.189	Positive
DPE2.1 (Negative) XTH32	Negative	197.707	Negative
GAPC2 (Positive) X3PDLP3	Positive	255.991	Positive
GAPC2 (Positive) X2PDLP2	Positive	528.98	Positive
GAPC2 (Negative) X3GH9A1	Negative	1122.75	Negative
BGLU32 (Positive) ABCB1	Positive	572	Positive
AT3G54440 (Positive) NPH4.ARF7.	Positive	1556.39	Positive
AT3G54440 (Positive) AHP2	Positive	1140	Positive
AT3G54440 (Negative) X3GH9A1	Negative	743.979	Negative
ACLB.1 (Positive) X1SMT1	Positive	572	Positive
Contig11893..endo (Negative) X2LAX1	Negative	177.506	Negative
Contig11893..endo (Negative) SAM.2.1	Negative	654.78	Negative
AT2G20420.2 (Negative) CSN6A	Negative	572	Negative
QUA1.1 (Positive) X1ABF2	Positive	201.156	Positive
QUA1.1 (Negative) X2LAX3	Negative	622.663	Negative
BGLU47.2 (Positive) X1HAB1	Positive	4	Positive
ALDH2B7 (Positive) X1HAB1	Positive	4	Positive
GAUT4 (Positive) X1DWF4	Positive	174.547	Positive
GAUT4 (Positive) DWF5	Positive	383.075	Positive
GAUT4 (Positive) X1LAX3	Positive	154.255	Positive
GAUT4 (Positive) X2LAX3	Positive	180.903	Positive
GAUT4 (Negative) X2APT5	Negative	744.73	Negative
GAUT4 (Positive) SAM.2.1	Positive	651.574	Positive
AGAL1.1 (Positive) HYD1	Positive	319.993	Positive
AGAL1.1 (Positive) ABCB1	Positive	421.8	Positive
AT5G43330.1 (Positive) X1PYL4	Positive	276.99	Positive
AT5G43330.1 (Positive) X2PKL	Positive	157.17	Positive
AT5G43330.1 (Positive) ARF8	Positive	264.701	Positive
AT5G43330.1 (Positive) X2LAX3	Positive	92.8149	Positive
AT5G43330.1 (Negative) X2APT5	Negative	129.633	Negative
GALK (Positive) DWF1	Positive	56.352	Positive
GALK (Positive) HYD1	Positive	196.297	Positive
GALK (Positive) APT1	Positive	111.447	Positive
GALK (Positive) XTH5	Positive	104.14	Positive
GALK (Positive) XTH4	Positive	113.153	Positive
GALK (Positive) XTH9	Positive	145.149	Positive
E1.ALPHA.2 (Negative) X1ABF2	Negative	638.73	Negative
E1.ALPHA.2 (Positive) X2PKL	Positive	1620.4	Positive
E1.ALPHA.2 (Positive) X2AUX1	Positive	572	Positive
E1.ALPHA.2 (Positive) X2LAX3	Positive	549.415	Positive
E1.ALPHA.2 (Positive) SAM.2.1	Positive	308.944	Positive
E1.ALPHA.2 (Positive) XTH25	Positive	572	Positive
AT2G45290.2 (Positive) X1OPR3	Positive	78.9982	Positive
AT2G45290.2 (Positive) XTH9	Positive	555.655	Positive
ACLB.1.1 (Positive) HYD1	Positive	1014.42	Positive
ACLB.1.1 (Positive) X1GAI	Positive	699.223	Positive
ACLB.1.1 (Positive) X1OPR3	Positive	218.33	Positive
ACLB.1.1 (Positive) LOX1	Positive	479.041	Positive
ACLB.1.1 (Positive) ARF8	Positive	1188.42	Positive
ACLB.1.1 (Positive) X3AUX1	Positive	993.143	Positive
ACLB.1.1 (Positive) APT1	Positive	572.654	Positive
AT2G20420.3 (Positive) HYD1	Positive	229.924	Positive
AT2G20420.3 (Positive) APT1	Positive	121.626	Positive
AT2G20420.3 (Positive) XTH5	Positive	131.69	Positive
AT2G20420.3 (Positive) XTH4	Positive	137.353	Positive
GAUT1.1 (Positive) GA2	Positive	444.649	Positive
GAUT1.1 (Positive) APT1	Positive	316.383	Positive
GAUT1.1 (Positive) XTH5	Positive	356.263	Positive
GAUT1.1 (Positive) XTH4	Positive	355.81	Positive
PME44 (Positive) X1PYL4	Positive	194.488	Positive
PME44 (Positive) X2PKL	Positive	173.665	Positive
PME44 (Positive) X1LAX3	Positive	60.3655	Positive
PME44 (Positive) X2LAX3	Positive	123.73	Positive
PME44 (Negative) X2APT5	Negative	166.131	Negative
PME44 (Positive) EXPA15	Positive	343.358	Positive
APL1 (Positive) X1GAI	Positive	219.222	Positive
APL1 (Positive) LOX1	Positive	327.322	Positive
APL1 (Positive) X4TCH4	Positive	50.6064	Positive
GAPC2.1 (Positive) DWF1	Positive	72.3566	Positive
GAPC2.1 (Positive) HYD1	Positive	324.1	Positive
GAPC2.1 (Positive) APT1	Positive	170.81	Positive
GAPC2.1 (Positive) XTH5	Positive	169.524	Positive
GAPC2.1 (Positive) XTH4	Positive	177.2	Positive
GAPC2.1 (Positive) XTH9	Positive	237.71	Positive
GAPC2.1 (Positive) X1GH9A1	Positive	430.163	Positive
AT1G62660.2 (Positive) HYD1	Positive	477.743	Positive
AT1G62660.2 (Positive) X1OPR3	Positive	124.187	Positive
AT1G62660.2 (Positive) LOX1	Positive	381.329	Positive
AT1G62660.2 (Positive) X3AUX1	Positive	468.021	Positive
PKP.BETA1.1 (Positive) HYD1	Positive	2659.07	Positive
PKP.BETA1.1 (Positive) X1GAI	Positive	338.243	Positive
PKP.BETA1.1 (Positive) X1OPR3	Positive	176.926	Positive
PKP.BETA1.1 (Positive) LOX1	Positive	257.114	Positive
PKP.BETA1.1 (Positive) ARF8	Positive	1005.33	Positive
PKP.BETA1.1 (Positive) X4TCH4	Positive	707.115	Positive
PKP.BETA1.1 (Positive) X2XTR6	Positive	1184.88	Positive
AT5G23250.1 (Positive) X1PYL4	Positive	161.732	Positive
AT5G23250.1 (Positive) X1DWF4	Positive	859.004	Positive
AT5G23250.1 (Positive) X2PKL	Positive	2065.63	Positive
AT5G23250.1 (Positive) ARF8	Positive	797.417	Positive
AT5G23250.1 (Positive) X3AUX1	Positive	4163.15	Positive
AT5G23250.1 (Positive) X1LAX3	Positive	562.649	Positive
AT5G23250.1 (Positive) X2LAX3	Positive	1825.65	Positive
AT5G23250.1 (Negative) X2APT5	Negative	712.015	Negative
AT5G23250.1 (Positive) XTH9	Positive	2343.86	Positive
AT5G23250.1 (Positive) EXPA15	Positive	292.848	Positive
PGK (Positive) DWF1	Positive	81.6474	Positive
PGK (Positive) HYD1	Positive	544.956	Positive
PGK (Positive) APT1	Positive	308.049	Positive
PGK (Positive) XTH5	Positive	312.719	Positive
PGK (Positive) XTH4	Positive	338.544	Positive
PGK (Positive) XTH9	Positive	309.934	Positive
TPS7.2 (Positive) DWF1	Positive	95.8868	Positive
TPS7.2 (Positive) APT1	Positive	309.509	Positive
TPS7.2 (Positive) XTH4	Positive	334.595	Positive
TPS7.2 (Positive) X1GH9A1	Positive	144.66	Positive
mMDH1.1 (Positive) X1PYL4	Positive	318.495	Positive
mMDH1.1 (Positive) X2PKL	Positive	130.357	Positive
mMDH1.1 (Positive) X2LAX3	Positive	80.9553	Positive
mMDH1.1 (Negative) X2APT5	Negative	181.1	Negative
CSLD5.1 (Positive) HYD1	Positive	223.728	Positive
CSLD5.1 (Positive) X3AUX1	Positive	227.791	Positive
CSLD5.1 (Positive) ABCB1	Positive	997.226	Positive
CSLD5.1 (Negative) X1TGA4	Negative	94.2686	Negative
CSLD5.1 (Positive) XTH5	Positive	145.055	Positive
CSLD5.1 (Positive) XTH9	Positive	225.318	Positive
CSLD5.1 (Positive) EXPA15	Positive	550.361	Positive
BGLU17.2 (Positive) X1DWF4	Positive	209.389	Positive
BGLU17.2 (Positive) DWF5	Positive	289.85	Positive
BGLU17.2 (Positive) X1GAI	Positive	260.887	Positive
BGLU17.2 (Positive) LOX1	Positive	256.182	Positive
BGLU17.2 (Positive) ARF8	Positive	510.474	Positive
AAE18.2 (Positive) ARF8	Positive	342.126	Positive
AAE18.2 (Negative) X2APT5	Negative	249.04	Negative
UGE1.2 (Positive) ABCB1	Positive	572	Positive
BGLU16.2 (Positive) DWF1	Positive	73.0292	Positive
BGLU16.2 (Negative) X2APT5	Negative	660.11	Negative
BGLU16.2 (Positive) XTH5	Positive	456.664	Positive
BGLU16.2 (Positive) XTH4	Positive	472.428	Positive
FBA1 (Positive) DWF5	Positive	166.797	Positive
FBA1 (Positive) X1GAI	Positive	465.08	Positive
FBA1 (Positive) X4TCH4	Positive	98.3373	Positive
ACLA.1 (Positive) DWF1	Positive	207.753	Positive
ACLA.1 (Positive) HYD1	Positive	210.004	Positive
ACLA.1 (Positive) ABCB1	Positive	717.359	Positive
ACLA.1 (Negative) X1TGA4	Negative	70.7812	Negative
ACLA.1 (Positive) APT1	Positive	167.982	Positive
ACLA.1 (Positive) XTH5	Positive	123.661	Positive
ACLA.1 (Positive) XTH4	Positive	146.59	Positive
BGLU42 (Positive) X1SMT1	Positive	24438.3	Positive
BGLU42 (Positive) HYD1	Positive	4024.14	Positive
BGLU42 (Positive) X3AUX1	Positive	4533.3	Positive
BGLU42 (Positive) ABCB1	Positive	745.089	Positive
BGLU42 (Negative) X1TGA4	Negative	441.055	Negative
BGLU42 (Positive) APT1	Positive	3585.46	Positive
BGLU42 (Positive) XTH5	Positive	2931.69	Positive
BGLU42 (Positive) XTH4	Positive	3542.37	Positive
BGLU42 (Positive) XTH9	Positive	5865.7	Positive
BGLU44.1 (Positive) HYD1	Positive	215.946	Positive
BGLU44.1 (Positive) X3AUX1	Positive	220.128	Positive
BGLU44.1 (Positive) ABCB1	Positive	1056.84	Positive
BGLU44.1 (Positive) XTH5	Positive	129.513	Positive
BGLU44.1 (Positive) XTH4	Positive	161.367	Positive
BGLU44.1 (Positive) XTH9	Positive	212.295	Positive
BGLU44.1 (Positive) EXPA15	Positive	547.214	Positive
DIN10 (Positive) X1SMT1	Positive	572	Positive
AT2G36460 (Positive) AAO2	Positive	708.814	Positive
AT2G36460 (Negative) X1ABF2	Negative	1434.68	Negative
AT2G36460 (Positive) X1SPY	Positive	1140	Positive
AT2G36460 (Negative) X3TAR2	Negative	708.814	Negative
AT2G36460 (Positive) SAM.2.1	Positive	2320.74	Positive
AT2G36460 (Positive) XTH1	Positive	708.814	Positive
AT3G02360.1 (Positive) X2XTR6	Positive	572	Positive
AT3G04790 (Negative) X1NCED3	Negative	6	Negative
SUS4 (Negative) X1ABF2	Negative	2894.32	Negative
SUS4 (Positive) X1DWF4	Positive	309.644	Positive
SUS4 (Positive) X2PKL	Positive	671.49	Positive
SUS4 (Positive) X2LAX3	Positive	238.634	Positive
SUS4 (Negative) X2APT5	Negative	1264.63	Negative
SUS4 (Positive) SAM.2.1	Positive	1061.22	Positive
BGLU12.2 (Positive) X1PYL4	Positive	198.742	Positive
BGLU12.2 (Positive) DWF1	Positive	225.359	Positive
BGLU12.2 (Positive) HYD1	Positive	1975.35	Positive
BGLU12.2 (Positive) X2PKL	Positive	4985.56	Positive
BGLU12.2 (Positive) X3AUX1	Positive	1820.82	Positive
BGLU12.2 (Negative) X2APT5	Negative	1667.46	Negative
BGLU12.2 (Positive) XTH5	Positive	1118.21	Positive
BGLU12.2 (Positive) XTH4	Positive	1206.09	Positive
BGLU12.2 (Positive) XTH9	Positive	1023.25	Positive
BGLU12.2 (Positive) EXPA15	Positive	246.246	Positive
EMB2024.2 (Positive) HYD1	Positive	665.626	Positive
EMB2024.2 (Positive) X1GAI	Positive	653.442	Positive
EMB2024.2 (Positive) X1OPR3	Positive	162.05	Positive
EMB2024.2 (Positive) LOX1	Positive	460.207	Positive
EMB2024.2 (Positive) X3AUX1	Positive	670.739	Positive
EMB2024.2 (Positive) APT1	Positive	374.998	Positive
AT3G43270 (Positive) X2PKL	Positive	572	Positive
PGI1 (Positive) X2PKL	Positive	3088	Positive
PGI1 (Positive) X2LAX1	Positive	2591.67	Positive
BGLU47.3 (Positive) GID1C	Positive	2	Positive
PDH.E1.ALPHA.1 (Negative) X2APT5	Negative	572	Negative
EMB3003.2 (Negative) X2ABA3	Negative	362.976	Negative
EMB3003.2 (Positive) X3AUX1	Positive	1480.74	Positive
EMB3003.2 (Positive) PAL2	Positive	572	Positive
AT5G15490 (Negative) X2PYL4	Negative	166.683	Negative
AT5G15490 (Positive) HYD1	Positive	234.159	Positive
AT5G15490 (Positive) X3AUX1	Positive	254.077	Positive
AT5G15490 (Positive) ABCB1	Positive	585.976	Positive
AT5G15490 (Negative) X1TGA4	Negative	63.2761	Negative
AT5G15490 (Positive) XTH9	Positive	280.485	Positive
GAUT7.2 (Negative) X2ABA3	Negative	225.97	Negative
GAUT7.2 (Positive) XTH4	Positive	783.263	Positive
AT2G31390 (Positive) X1PYL4	Positive	231.503	Positive
AT2G31390 (Positive) DWF1	Positive	133.973	Positive
AT2G31390 (Positive) HYD1	Positive	981.754	Positive
AT2G31390 (Positive) ARF8	Positive	1715.09	Positive
AT2G31390 (Positive) X3AUX1	Positive	945.674	Positive
AT2G31390 (Positive) APT1	Positive	593.789	Positive
AT2G31390 (Negative) X2APT5	Negative	1909.74	Negative
AT2G31390 (Positive) XTH5	Positive	564.976	Positive
AT2G31390 (Positive) XTH4	Positive	612.111	Positive
AT2G31390 (Positive) XTH9	Positive	532.085	Positive
XYL4.1 (Positive) X1PYL4	Positive	809.635	Positive
XYL4.1 (Positive) DWF1	Positive	183.169	Positive
XYL4.1 (Positive) ABCB1	Positive	1367.34	Positive
XYL4.1 (Positive) XTH5	Positive	134.543	Positive
XYL4.1 (Positive) XTH4	Positive	157.809	Positive
XYL4.1 (Positive) XTH9	Positive	233.511	Positive
PGK1.1 (Positive) ARF8	Positive	572	Positive
cwINV4.1 (Positive) DWF1	Positive	74.4617	Positive
cwINV4.1 (Positive) XTH5	Positive	257.61	Positive
cwINV4.1 (Positive) XTH4	Positive	256.098	Positive
ATBFRUCT1 (Positive) X1DWF4	Positive	352.382	Positive
ATBFRUCT1 (Positive) LOX1	Positive	293.481	Positive
ATBFRUCT1 (Positive) ARF8	Positive	302.42	Positive
ATBFRUCT1 (Negative) X2APT5	Negative	368.36	Negative
ATBFRUCT1 (Positive) XTH9	Positive	1206.9	Positive
RPE.1 (Positive) DWF5	Positive	145.946	Positive
RPE.1 (Positive) LOX1	Positive	553.756	Positive
SIP1.1 (Positive) ARF8	Positive	572	Positive
ACLA.3 (Positive) DWF1	Positive	81.6474	Positive
ACLA.3 (Positive) HYD1	Positive	544.956	Positive
ACLA.3 (Positive) ARF8	Positive	1377.07	Positive
ACLA.3 (Positive) APT1	Positive	308.049	Positive
ACLA.3 (Positive) XTH5	Positive	312.719	Positive
ACLA.3 (Positive) XTH4	Positive	338.544	Positive
ACLA.3 (Positive) XTH9	Positive	309.934	Positive
SUS1 (Positive) X1DWF4	Positive	74.1178	Positive
SUS1 (Positive) ARF8	Positive	314.396	Positive
SUS1 (Negative) X2APT5	Negative	221.474	Negative
AT1G23190 (Positive) X2LAX1	Positive	177.506	Positive
AT1G23190 (Positive) SAM.2.1	Positive	654.78	Positive
PHS2.1 (Positive) AT3G53580	Positive	2	Positive
AT5G42250 (Negative) X2ABF2	Negative	319.084	Negative
AT5G42250 (Positive) X1DWF4	Positive	187.066	Positive
AT5G42250 (Positive) X2PKL	Positive	379.445	Positive
AT5G42250 (Positive) X2LAX3	Positive	141.308	Positive
AT5G42250 (Negative) X2APT5	Negative	719.813	Negative
AT5G42250 (Positive) SAM.2.1	Positive	594.824	Positive
MDH.1 (Positive) GA2	Positive	133.309	Positive
MDH.1 (Positive) APT1	Positive	695.351	Positive
AT5G20950.4 (Positive) X1GAI	Positive	234.746	Positive
AT5G20950.4 (Positive) LOX1	Positive	341.187	Positive
SDH1.1.1 (Positive) EXPA14	Positive	2	Positive
cICDH.3 (Positive) X2PKL	Positive	572	Positive
HCEF1 (Positive) X1GAI	Positive	444.401	Positive
HCEF1 (Positive) X4TCH4	Positive	80.9116	Positive
HCEF1 (Positive) X2XTR6	Positive	87.6564	Positive
LPD1.1 (Positive) X1GAI	Positive	208.878	Positive
LPD1.1 (Positive) LOX1	Positive	150.526	Positive
LPD1.1 (Positive) ARF8	Positive	428.113	Positive
LPD1.1 (Positive) APT1	Positive	838.103	Positive
AT4G16155.2 (Positive) YUC7	Positive	2	Positive
GAPC1.2 (Positive) X1SPY	Positive	572	Positive
AT4G10260 (Positive) EXPA15	Positive	572	Positive
AT5G24760.2 (Negative) X2PYL4	Negative	129.643	Negative
AT5G24760.2 (Positive) HYD1	Positive	262.033	Positive
AT5G24760.2 (Positive) ABCB1	Positive	500.106	Positive
AT5G24760.2 (Negative) X1TGA4	Negative	52.6137	Negative
AT5G24760.2 (Positive) XTH5	Positive	162.684	Positive
AT5G24760.2 (Positive) XTH4	Positive	191.684	Positive
BXL2.1 (Positive) X1OPR3	Positive	124.67	Positive
BXL2.1 (Positive) X2JMT	Positive	572	Positive
BXL2.1 (Positive) XTH9	Positive	1077.98	Positive
LOS2 (Negative) X1ABF2	Negative	2894.32	Negative
LOS2 (Positive) X1DWF4	Positive	309.644	Positive
LOS2 (Positive) X2PKL	Positive	671.49	Positive
LOS2 (Positive) ARF8	Positive	2165.82	Positive
LOS2 (Positive) X2LAX3	Positive	238.634	Positive
LOS2 (Negative) X2APT5	Negative	1264.63	Negative
LOS2 (Positive) SAM.2.1	Positive	1061.22	Positive
ALDH3I1.1 (Negative) X2ABF2	Negative	260.608	Negative
ALDH3I1.1 (Positive) ARF8	Positive	1223.83	Positive
ALDH3I1.1 (Positive) SAM.2.1	Positive	583.021	Positive
ADG1.1 (Positive) HYD1	Positive	154.001	Positive
ADG1.1 (Positive) X3AUX1	Positive	161.45	Positive
ADG1.1 (Positive) APT1	Positive	97.5884	Positive
ADG1.1 (Positive) XTH5	Positive	92.1344	Positive
ADG1.1 (Positive) XTH4	Positive	103.066	Positive
ADG1.1 (Positive) XTH9	Positive	121.123	Positive
PME2.1 (Positive) X1SMT1	Positive	8746.08	Positive
PME2.1 (Positive) HYD1	Positive	4057.92	Positive
PME2.1 (Positive) X3AUX1	Positive	4552.4	Positive
PME2.1 (Positive) ABCB1	Positive	424.097	Positive
ACLB.2 (Positive) HYD1	Positive	232.611	Positive
ACLB.2 (Positive) X3AUX1	Positive	238.465	Positive
ACLB.2 (Positive) APT1	Positive	133.607	Positive
AT3G47800.1 (Positive) ABCB1	Positive	455.545	Positive
AT3G47800.1 (Positive) XTH5	Positive	171.508	Positive
AT3G47800.1 (Positive) XTH4	Positive	188.722	Positive
PMDH2 (Positive) X3HAB1	Positive	283.758	Positive
PMDH2 (Positive) X1NIT4	Positive	476.388	Positive
PMDH2 (Negative) TSA1	Negative	1243.62	Negative
PMDH2 (Negative) X2GH3.1	Negative	129.876	Negative
PMDH2 (Negative) X3TIR1	Negative	1011.8	Negative
PMDH2 (Positive) X1EXPA10	Positive	396.313	Positive
STS (Positive) X2DWF4	Positive	1540.98	Positive
STS (Negative) X3BRI1	Negative	781.868	Negative
STS (Positive) X2TCH4	Positive	495.25	Positive
STS (Positive) X1NIT4	Positive	17443.7	Positive
STS (Negative) TSA1	Negative	981.349	Negative
STS (Positive) ILL6	Positive	2258.31	Positive
STS (Negative) X2ILL3	Negative	500.438	Negative
STS (Negative) X2TIR1	Negative	26059.1	Negative
STS (Negative) X2GH3.1	Negative	961.256	Negative
STS (Positive) ARR3	Positive	3423.46	Positive
STS (Positive) ERF110	Positive	524.427	Positive
STS (Negative) EXPB3	Negative	1579.93	Negative
STS (Positive) X3TCH4	Positive	495.25	Positive
ENOC (Positive) X2KEG	Positive	1704	Positive
ENOC (Positive) JAR1	Positive	1140	Positive
G6PD2.1 (Positive) X2KEG	Positive	2820	Positive
G6PD2.1 (Positive) ERF1	Positive	3372	Positive
Contig11446 (Positive) COI1	Positive	1251.59	Positive
Contig11446 (Positive) X1NIT4	Positive	372.764	Positive
Contig11446 (Negative) TSA1	Negative	2434.59	Negative
Contig11446 (Negative) X1GH3.3	Negative	325.191	Negative
Contig11446 (Negative) X3TIR1	Negative	877.627	Negative
Contig11446 (Positive) ARR3	Positive	231.324	Positive
Contig11446 (Negative) EXPB3	Negative	518.084	Negative
Contig11446 (Positive) GH9C1	Positive	368.979	Positive
SIP1.2 (Positive) COI1	Positive	1398.25	Positive
SIP1.2 (Positive) X1NIT4	Positive	452.495	Positive
SIP1.2 (Negative) TSA1	Negative	2441.72	Negative
SIP1.2 (Negative) X2GH3.1	Negative	196.928	Negative
SIP1.2 (Negative) X3TIR1	Negative	973.976	Negative
SIP1.2 (Positive) ARR3	Positive	250.809	Positive
SIP1.2 (Positive) EIN2	Positive	915.84	Positive
SIP1.2 (Negative) EXPB3	Negative	542.657	Negative
BGLU11.3 (Positive) COI1	Positive	428.094	Positive
BGLU11.3 (Negative) X3TIR1	Negative	313.83	Negative
BGLU11.3 (Positive) NPR1	Positive	500.209	Positive
BGLU11.3 (Positive) ARR3	Positive	682.494	Positive
BGLU11.3 (Positive) EIN2	Positive	244.957	Positive
PFK3.2 (Negative) X2BES1	Negative	572	Negative
ALDH11A3 (Positive) COI1	Positive	233.97	Positive
ALDH11A3 (Positive) X1NIT4	Positive	595.856	Positive
ALDH11A3 (Negative) X3TIR1	Negative	183.721	Negative
ALDH11A3 (Negative) NPH4.ARF7.	Negative	858.656	Negative
ALDH11A3 (Positive) X2TGA4	Positive	460.035	Positive
ALDH11A3 (Positive) ARR3	Positive	637.827	Positive
ALDH11A3 (Positive) GH9C1	Positive	118.571	Positive
ATBFRUCT1.1 (Negative) X2OPR3	Negative	203.255	Negative
ATBFRUCT1.1 (Positive) LOX5	Positive	568.517	Positive
ATBFRUCT1.1 (Negative) X3PDLP3	Negative	982.457	Negative
ATBFRUCT1.1 (Negative) X4PDLP3	Negative	342.395	Negative
ATBFRUCT1.1 (Negative) X6PDLP3	Negative	92.8298	Negative
AT5G42740 (Positive) NPR1	Positive	572	Positive
GAUT12.1 (Positive) X2TGA4	Positive	572	Positive
AGAL2.3 (Positive) JAR1	Positive	572	Positive
PFK2.1 (Positive) X3CIPK3	Positive	510.274	Positive
PFK2.1 (Negative) X2GH3.3	Negative	235.456	Negative
SUS3 (Positive) X2DWF4	Positive	243.846	Positive
SUS3 (Positive) COI1	Positive	1461.1	Positive
SUS3 (Positive) X1NIT4	Positive	385.508	Positive
SUS3 (Negative) TSA1	Negative	2274.97	Negative
SUS3 (Negative) X2GH3.1	Negative	173.158	Negative
SUS3 (Negative) X3TIR1	Negative	1040.31	Negative
SUS3 (Positive) ARR3	Positive	217.428	Positive
SUS3 (Positive) ERF110	Positive	277.821	Positive
SUS3 (Negative) EXPB3	Negative	489.14	Negative
SUS3 (Positive) GH9C1	Positive	426.835	Positive
GAUT6.2 (Positive) X2HAB1	Positive	1140	Positive
GAUT6.2 (Positive) ILL6	Positive	1704	Positive
SSI1.2 (Positive) X2DWF4	Positive	91.5072	Positive
SSI1.2 (Positive) X2TCH4	Positive	110.724	Positive
SSI1.2 (Positive) X1NIT4	Positive	428.213	Positive
SSI1.2 (Negative) X2ILL3	Negative	154.472	Negative
SSI1.2 (Positive) ARR3	Positive	159.872	Positive
SSI1.2 (Positive) ERF110	Positive	85.7882	Positive
SSI1.2 (Positive) X3TCH4	Positive	110.724	Positive
Contig21653..eco (Positive) X2TCH4	Positive	164.45	Positive
Contig21653..eco (Positive) X1NIT4	Positive	442.101	Positive
Contig21653..eco (Negative) TSA1	Negative	787.182	Negative
Contig21653..eco (Negative) X2GH3.1	Negative	81.7632	Negative
Contig21653..eco (Positive) ARR3	Positive	164.614	Positive
Contig21653..eco (Positive) ERF110	Positive	101.711	Positive
Contig21653..eco (Negative) EXPB3	Negative	207.105	Negative
Contig21653..eco (Positive) X3TCH4	Positive	164.45	Positive
Contig21653..eco (Positive) GH9C1	Positive	539.814	Positive
GH9A1.4 (Negative) X3DWF4	Negative	961.479	Negative
GH9A1.4 (Negative) NPH4.ARF7.	Negative	3713.58	Negative
GH9A1.4 (Negative) X3PDLP3	Negative	4045.08	Negative
GH9A1.4 (Positive) X3GH9A1	Positive	607.049	Positive
Contig26833..non (Positive) X2HAB1	Positive	572	Positive
PFK5 (Positive) X2DWF4	Positive	255.891	Positive
PFK5 (Positive) X2TCH4	Positive	97.1917	Positive
PFK5 (Positive) ILL6	Positive	135.437	Positive
PFK5 (Positive) ERF110	Positive	136.669	Positive
PFK5 (Positive) X3TCH4	Positive	97.1917	Positive
EMB2024.3 (Positive) X2TGA4	Positive	572	Positive
HXK1.3 (Positive) LOX5	Positive	572	Positive
ALDH2B7.1 (Positive) EIN2	Positive	572	Positive
BXL2.2 (Positive) X2NIT4	Positive	853	Positive
BXL2.2 (Negative) TSA1	Negative	1487.53	Negative
BXL2.2 (Negative) X2TIR1	Negative	1612.18	Negative
BXL2.2 (Negative) X7MPB2C	Negative	853	Negative
Contig36160 (Negative) X1PDLP3	Negative	4	Negative
Contig39254..eco (Positive) X3HAB1	Positive	224.802	Positive
Contig39254..eco (Positive) X1NIT4	Positive	436.088	Positive
Contig39254..eco (Negative) TSA1	Negative	1671.08	Negative
Contig39254..eco (Positive) X2TGA4	Positive	894.666	Positive
Contig39254..eco (Positive) GH9C1	Positive	385.878	Positive
Contig42235..eco (Positive) X2KEG	Positive	572	Positive
AT3G49160 (Positive) X4CIPK3	Positive	1140	Positive
AT3G49160 (Positive) COI1	Positive	2001.24	Positive
AT3G49160 (Negative) X3TIR1	Negative	2355.07	Negative
AT3G49160 (Negative) NPH4.ARF7.	Negative	1167.35	Negative
AT3G49160 (Positive) ERF1	Positive	3882.47	Positive
Contig526..non (Negative) X3TIR1	Negative	735.778	Negative
Contig526..non (Negative) NPH4.ARF7.	Negative	448.463	Negative
Contig526..non (Negative) EXPA13	Negative	572	Negative
AT5G18200.1 (Positive) X1CYP707A1	Positive	572	Positive
AT5G18200.1 (Negative) X3PDLP3	Negative	518.621	Negative
AT5G18200.1 (Negative) X4PDLP3	Negative	4044.69	Negative
AT5G18200.1 (Positive) X3GH9A1	Positive	5657.29	Positive
AT5G18200.1 (Negative) AT4G26410	Negative	2728.93	Negative
CSY2 (Negative) X3PDLP3	Negative	266.73	Negative
CSY2 (Negative) X4PDLP3	Negative	3151.91	Negative
CSY2 (Positive) X3GH9A1	Positive	3603.69	Positive
BGLU10 (Positive) COI1	Positive	572	Positive
ATTPS6.2 (Positive) X4CIPK3	Positive	572	Positive
TRINITY_DN114961_c0_g1_i3..eco_1..eco (Negative) X3BRI1	Negative	100.939	Negative
TRINITY_DN114961_c0_g1_i3..eco_1..eco (Negative) TSA1	Negative	512.78	Negative
PKp3.2 (Negative) EXPB3	Negative	572	Negative
AT5G64380.1 (Negative) X2GH9A1	Negative	2	Negative
PFK4.2 (Negative) X1PDLP3	Negative	4	Negative
TPS5.1 (Negative) X1AUX1	Negative	6	Negative
QUA1.2 (Negative) X1AUX1	Negative	6	Negative
PGK.1 (Positive) ARF1	Positive	6	Positive
PFK3.3 (Negative) X1AUX1	Negative	6	Negative
GH9A1.5 (Negative) CYCD3.3	Negative	572	Negative
GAPC1.4 (Positive) PIN3	Positive	2	Positive
CWINV2.1 (Negative) X1AAO3	Negative	2	Negative
CSY2.1 (Negative) AT4G26410	Negative	572	Negative
AT5G01320 (Positive) ARF1	Positive	6	Positive
AT4G33070 (Positive) CPD	Positive	572	Positive
AT4G33070 (Negative) CYCD3.3	Negative	1372	Negative
AT4G33070 (Negative) EXPA1	Negative	304	Negative
AT4G26910 (Positive) ABI1	Positive	2	Positive
AT3G49160.1 (Negative) IPT2	Negative	572	Negative
AT3G49160.1 (Negative) AT4G26410	Negative	1140	Negative
ADH1.5 (Negative) X1JAZ3	Negative	2	Negative
ACS (Negative) X1YUC2	Negative	2	Negative
Contig22848..non (Negative) CYCD4.1	Negative	200.157	Negative
Contig22848..non (Positive) LOX5	Positive	574.28	Positive
Contig22848..non (Negative) X3PDLP3	Negative	990.521	Negative
Contig22848..non (Negative) X4PDLP3	Negative	293.429	Negative
Contig22848..non (Negative) X6PDLP3	Negative	106.92	Negative
AAE18.3 (Negative) X2CYP707A1	Negative	4	Negative
AT1G23190.1 (Positive) X2LAX1	Positive	572	Positive
AT1G32780 (Positive) AAO2	Positive	177.844	Positive
AT1G32780 (Positive) BSK1	Positive	157.274	Positive
AT1G32780 (Negative) X3TAR2	Negative	177.844	Negative
AT1G32780 (Positive) XTH1	Positive	177.844	Positive
AT1G32780 (Positive) EXPA6	Positive	81.3456	Positive
AT2G01140.2 (Positive) X1XTH8	Positive	10	Positive
AT2G36460.1 (Positive) ILR1	Positive	8	Positive
AT2G36460.1 (Negative) X2ACS10	Negative	8	Negative
AT2G36460.1 (Positive) X1XTH28	Positive	8	Positive
AT2G36460.1 (Positive) X2XTH24	Positive	8	Positive
AT3G13930.3 (Positive) BSK1	Positive	572	Positive
AT5G43330.2 (Positive) ARF19	Positive	4	Positive
AT5G43330.2 (Positive) EIL3	Positive	4	Positive
AT5G55070.3 (Negative) X2CYP707A1	Negative	4	Negative
AT5G56350 (Positive) BSK1	Positive	572	Positive
ATTPS6.3 (Positive) EXPA4	Positive	2	Positive
cICDH.4 (Negative) X1ABF2	Negative	2141.05	Negative
cICDH.4 (Positive) CSN6A	Positive	1704	Positive
cICDH.4 (Positive) X2LAX1	Positive	279.523	Positive
GAPC1.5 (Positive) ARF1	Positive	6	Positive
PKP.ALPHA.2 (Positive) BSK1	Positive	251.808	Positive
PKP.ALPHA.2 (Positive) ARF6	Positive	1140	Positive
PKP.ALPHA.2 (Positive) X2LAX1	Positive	1762.77	Positive
